# Supplementary material for: Architecture of systems affecting disease trajectories in a conflict zone: A community-centered systems inquiry in North Gaza
Source: PLOS Glob Public Health. 2025 Sep 10;5(9):e0004450. doi: 10.1371/journal.pgph.0004450 (PMC12422423; doi:10.1371/journal.pgph.0004450)
Supplement: S2 File — (S2_File.CSV) [file pgph.0004450.s002.csv]

path_length	path_text
16	Blockade and Prevention of healthcare workers to travel within and between Gaza regions --> Prevents physician with training in higher levels of care from coming to area of need to help --> Inability to provide life-saving care --> Further decompensating patient requires even more urgent medical evacuation --> Need for referral to higher-level care facilities --> Medical evacuation denied / attem…
15	Blockade and Prevention of healthcare workers to travel within and between Gaza regions --> Prevents physician with training in higher levels of care from coming to area of need to help --> Inability to provide life-saving care --> Further decompensating patient requires even more urgent medical evacuation --> Need for referral to higher-level care facilities --> Medical evacuation denied / attem…
15	Blockade and Prevention of healthcare workers to travel within and between Gaza regions --> Prevents physician with training in higher levels of care from coming to area of need to help --> Inability to provide life-saving care --> Further decompensating patient requires even more urgent medical evacuation --> Need for referral to higher-level care facilities --> Medical evacuation denied / attem…
12	Blockade and Prevention of healthcare workers to travel within and between Gaza regions --> Prevents physician with training in higher levels of care from coming to area of need to help --> Inability to provide life-saving care --> Further decompensating patient requires even more urgent medical evacuation --> Need for referral to higher-level care facilities --> Medical evacuation denied / attem…
16	Blockade and Prevention of healthcare workers to travel within and between Gaza regions --> Prevents physician with training in higher levels of care from coming to area of need to help --> Inability to provide life-saving care --> Further decompensating patient requires even more urgent medical evacuation --> Need for referral to higher-level care facilities --> Medical evacuation denied / attem…
15	Blockade and Prevention of healthcare workers to travel within and between Gaza regions --> Prevents physician with training in higher levels of care from coming to area of need to help --> Inability to provide life-saving care --> Further decompensating patient requires even more urgent medical evacuation --> Need for referral to higher-level care facilities --> Medical evacuation denied / attem…
15	Blockade and Prevention of healthcare workers to travel within and between Gaza regions --> Prevents physician with training in higher levels of care from coming to area of need to help --> Inability to provide life-saving care --> Further decompensating patient requires even more urgent medical evacuation --> Need for referral to higher-level care facilities --> Medical evacuation denied / attem…
14	Blockade and Prevention of healthcare workers to travel within and between Gaza regions --> Prevents physician with training in higher levels of care from coming to area of need to help --> Inability to provide life-saving care --> Further decompensating patient requires even more urgent medical evacuation --> Need for referral to higher-level care facilities --> Medical evacuation denied / attem…
13	Blockade and Prevention of healthcare workers to travel within and between Gaza regions --> Prevents physician with training in higher levels of care from coming to area of need to help --> Inability to provide life-saving care --> Further decompensating patient requires even more urgent medical evacuation --> Need for referral to higher-level care facilities --> Medical evacuation denied / attem…
13	Blockade and Prevention of healthcare workers to travel within and between Gaza regions --> Prevents physician with training in higher levels of care from coming to area of need to help --> Inability to provide life-saving care --> Further decompensating patient requires even more urgent medical evacuation --> Need for referral to higher-level care facilities --> Medical evacuation denied / attem…
11	Blockade and Prevention of healthcare workers to travel within and between Gaza regions --> Prevents physician with training in higher levels of care from coming to area of need to help --> Inability to provide life-saving care --> Further decompensating patient requires even more urgent medical evacuation --> Need for referral to higher-level care facilities --> Medical evacuation denied / attem…
10	Blockade and Prevention of healthcare workers to travel within and between Gaza regions --> Prevents physician with training in higher levels of care from coming to area of need to help --> Inability to provide life-saving care --> Further decompensating patient requires even more urgent medical evacuation --> Need for referral to higher-level care facilities --> Medical evacuation denied / attem…
10	Blockade and Prevention of healthcare workers to travel within and between Gaza regions --> Prevents physician with training in higher levels of care from coming to area of need to help --> Inability to provide life-saving care --> Further decompensating patient requires even more urgent medical evacuation --> Need for referral to higher-level care facilities --> Medical evacuation denied / attem…
11	Blockade and Prevention of healthcare workers to travel within and between Gaza regions --> Prevents physician with training in higher levels of care from coming to area of need to help --> Inability to provide life-saving care --> Further decompensating patient requires even more urgent medical evacuation --> Need for referral to higher-level care facilities --> Medical evacuation denied / attem…
12	Blockade and Prevention of healthcare workers to travel within and between Gaza regions --> Prevents physician with training in higher levels of care from coming to area of need to help --> Destruction, loss, and collapse of healthcare services --> WOMEN'S HEALTH-Lack of prenatal care and nutrition --> WOMEN'S HEALTH-Birth complications (miscarriages, stillbirths, prematurity) --> WOMEN'S HEALTH-…
11	Blockade and Prevention of healthcare workers to travel within and between Gaza regions --> Prevents physician with training in higher levels of care from coming to area of need to help --> Destruction, loss, and collapse of healthcare services --> WOMEN'S HEALTH-Lack of prenatal care and nutrition --> WOMEN'S HEALTH-Birth complications (miscarriages, stillbirths, prematurity) --> WOMEN'S HEALTH-…
11	Blockade and Prevention of healthcare workers to travel within and between Gaza regions --> Prevents physician with training in higher levels of care from coming to area of need to help --> Destruction, loss, and collapse of healthcare services --> WOMEN'S HEALTH-Lack of prenatal care and nutrition --> WOMEN'S HEALTH-Birth complications (miscarriages, stillbirths, prematurity) --> WOMEN'S HEALTH-…
8	Blockade and Prevention of healthcare workers to travel within and between Gaza regions --> Prevents physician with training in higher levels of care from coming to area of need to help --> Destruction, loss, and collapse of healthcare services --> WOMEN'S HEALTH-Lack of prenatal care and nutrition --> WOMEN'S HEALTH-Birth complications (miscarriages, stillbirths, prematurity) --> WOMEN'S HEALTH-…
12	Blockade and Prevention of healthcare workers to travel within and between Gaza regions --> Prevents physician with training in higher levels of care from coming to area of need to help --> Destruction, loss, and collapse of healthcare services --> WOMEN'S HEALTH-Lack of access to contraceptives --> WOMEN'S HEALTH-Unplanned pregnancies --> WOMEN'S HEALTH-INCREASING NEED (iv) --> WOMEN'S HEALTH-[I…
11	Blockade and Prevention of healthcare workers to travel within and between Gaza regions --> Prevents physician with training in higher levels of care from coming to area of need to help --> Destruction, loss, and collapse of healthcare services --> WOMEN'S HEALTH-Lack of access to contraceptives --> WOMEN'S HEALTH-Unplanned pregnancies --> WOMEN'S HEALTH-INCREASING NEED (iv) --> WOMEN'S HEALTH-[I…
11	Blockade and Prevention of healthcare workers to travel within and between Gaza regions --> Prevents physician with training in higher levels of care from coming to area of need to help --> Destruction, loss, and collapse of healthcare services --> WOMEN'S HEALTH-Lack of access to contraceptives --> WOMEN'S HEALTH-Unplanned pregnancies --> WOMEN'S HEALTH-INCREASING NEED (iv) --> WOMEN'S HEALTH-[I…
10	Blockade and Prevention of healthcare workers to travel within and between Gaza regions --> Prevents physician with training in higher levels of care from coming to area of need to help --> Destruction, loss, and collapse of healthcare services --> WOMEN'S HEALTH-DESTRUCTION & LOSS OF RESOURCES TO ADDRESS NEED (iv) --> WOMEN'S HEALTH-[INCREASING NEED] X [DESTRUCTION & LOSS OF RESOURCES TO ADDRESS…
9	Blockade and Prevention of healthcare workers to travel within and between Gaza regions --> Prevents physician with training in higher levels of care from coming to area of need to help --> Destruction, loss, and collapse of healthcare services --> WOMEN'S HEALTH-DESTRUCTION & LOSS OF RESOURCES TO ADDRESS NEED (iv) --> WOMEN'S HEALTH-[INCREASING NEED] X [DESTRUCTION & LOSS OF RESOURCES TO ADDRESS…
9	Blockade and Prevention of healthcare workers to travel within and between Gaza regions --> Prevents physician with training in higher levels of care from coming to area of need to help --> Destruction, loss, and collapse of healthcare services --> WOMEN'S HEALTH-DESTRUCTION & LOSS OF RESOURCES TO ADDRESS NEED (iv) --> WOMEN'S HEALTH-[INCREASING NEED] X [DESTRUCTION & LOSS OF RESOURCES TO ADDRESS…
7	Blockade and Prevention of healthcare workers to travel within and between Gaza regions --> Prevents physician with training in higher levels of care from coming to area of need to help --> Destruction, loss, and collapse of healthcare services --> Shortage and depletion of critical lab / diagnostic supplies (e.g., reagents, urine test strips) --> Inability to monitor patient status --> Delayed d…
6	Blockade and Prevention of healthcare workers to travel within and between Gaza regions --> Prevents physician with training in higher levels of care from coming to area of need to help --> Destruction, loss, and collapse of healthcare services --> Lack of disposables: gloves (examination, surgical gloves, etc), gowns, gauze pads, sterilization supplies, syringes, urinary supplies, NG tubes, band…
6	Blockade and Prevention of healthcare workers to travel within and between Gaza regions --> Prevents physician with training in higher levels of care from coming to area of need to help --> Destruction, loss, and collapse of healthcare services --> Lack of disposables: gloves (examination, surgical gloves, etc), gowns, gauze pads, sterilization supplies, syringes, urinary supplies, NG tubes, band…
7	Blockade and Prevention of healthcare workers to travel within and between Gaza regions --> Prevents physician with training in higher levels of care from coming to area of need to help --> Destruction, loss, and collapse of healthcare services --> Shortage and depletion of medicines (e.g., anesthetics, antibiotics, analgesics, and other essential medicines) --> Inadequate management of patients …
11	Blockade and Prevention of healthcare workers to travel within and between Gaza regions --> Prevents physician with training in higher levels of care from coming to area of need to help --> Inability to provide life-saving care --> Further decompensating patient requires even more urgent medical evacuation --> Need for referral to higher-level care facilities --> Medical evacuation denied / attem…
7	Blockade and Prevention of healthcare workers to travel within and between Gaza regions --> Prevents physician with training in higher levels of care from coming to area of need to help --> Destruction, loss, and collapse of healthcare services --> DESTRUCTION & LOSS OF RESOURCES TO ADDRESS NEED (ii) --> [INCREASING NEED] X [DESTRUCTION & LOSS OF RESOURCES TO ADDRESS NEED] (ii) --> Untreated or t…
16	Blockade and Prevention of healthcare workers to travel within and between Gaza regions --> Prevents physician with training in higher levels of care from coming to area of need to help --> Inability to provide life-saving care --> Further decompensating patient requires even more urgent medical evacuation --> Need for referral to higher-level care facilities --> Medical evacuation denied / attem…
15	Blockade and Prevention of healthcare workers to travel within and between Gaza regions --> Prevents physician with training in higher levels of care from coming to area of need to help --> Inability to provide life-saving care --> Further decompensating patient requires even more urgent medical evacuation --> Need for referral to higher-level care facilities --> Medical evacuation denied / attem…
15	Blockade and Prevention of healthcare workers to travel within and between Gaza regions --> Prevents physician with training in higher levels of care from coming to area of need to help --> Inability to provide life-saving care --> Further decompensating patient requires even more urgent medical evacuation --> Need for referral to higher-level care facilities --> Medical evacuation denied / attem…
12	Blockade and Prevention of healthcare workers to travel within and between Gaza regions --> Prevents physician with training in higher levels of care from coming to area of need to help --> Inability to provide life-saving care --> Further decompensating patient requires even more urgent medical evacuation --> Need for referral to higher-level care facilities --> Medical evacuation denied / attem…
16	Blockade and Prevention of healthcare workers to travel within and between Gaza regions --> Prevents physician with training in higher levels of care from coming to area of need to help --> Inability to provide life-saving care --> Further decompensating patient requires even more urgent medical evacuation --> Need for referral to higher-level care facilities --> Medical evacuation denied / attem…
15	Blockade and Prevention of healthcare workers to travel within and between Gaza regions --> Prevents physician with training in higher levels of care from coming to area of need to help --> Inability to provide life-saving care --> Further decompensating patient requires even more urgent medical evacuation --> Need for referral to higher-level care facilities --> Medical evacuation denied / attem…
15	Blockade and Prevention of healthcare workers to travel within and between Gaza regions --> Prevents physician with training in higher levels of care from coming to area of need to help --> Inability to provide life-saving care --> Further decompensating patient requires even more urgent medical evacuation --> Need for referral to higher-level care facilities --> Medical evacuation denied / attem…
14	Blockade and Prevention of healthcare workers to travel within and between Gaza regions --> Prevents physician with training in higher levels of care from coming to area of need to help --> Inability to provide life-saving care --> Further decompensating patient requires even more urgent medical evacuation --> Need for referral to higher-level care facilities --> Medical evacuation denied / attem…
13	Blockade and Prevention of healthcare workers to travel within and between Gaza regions --> Prevents physician with training in higher levels of care from coming to area of need to help --> Inability to provide life-saving care --> Further decompensating patient requires even more urgent medical evacuation --> Need for referral to higher-level care facilities --> Medical evacuation denied / attem…
13	Blockade and Prevention of healthcare workers to travel within and between Gaza regions --> Prevents physician with training in higher levels of care from coming to area of need to help --> Inability to provide life-saving care --> Further decompensating patient requires even more urgent medical evacuation --> Need for referral to higher-level care facilities --> Medical evacuation denied / attem…
12	Blockade and Prevention of healthcare workers to travel within and between Gaza regions --> Prevents physician with training in higher levels of care from coming to area of need to help --> Destruction, loss, and collapse of healthcare services --> WOMEN'S HEALTH-Lack of prenatal care and nutrition --> WOMEN'S HEALTH-Birth complications (miscarriages, stillbirths, prematurity) --> WOMEN'S HEALTH-…
11	Blockade and Prevention of healthcare workers to travel within and between Gaza regions --> Prevents physician with training in higher levels of care from coming to area of need to help --> Destruction, loss, and collapse of healthcare services --> WOMEN'S HEALTH-Lack of prenatal care and nutrition --> WOMEN'S HEALTH-Birth complications (miscarriages, stillbirths, prematurity) --> WOMEN'S HEALTH-…
11	Blockade and Prevention of healthcare workers to travel within and between Gaza regions --> Prevents physician with training in higher levels of care from coming to area of need to help --> Destruction, loss, and collapse of healthcare services --> WOMEN'S HEALTH-Lack of prenatal care and nutrition --> WOMEN'S HEALTH-Birth complications (miscarriages, stillbirths, prematurity) --> WOMEN'S HEALTH-…
8	Blockade and Prevention of healthcare workers to travel within and between Gaza regions --> Prevents physician with training in higher levels of care from coming to area of need to help --> Destruction, loss, and collapse of healthcare services --> WOMEN'S HEALTH-Lack of prenatal care and nutrition --> WOMEN'S HEALTH-Birth complications (miscarriages, stillbirths, prematurity) --> WOMEN'S HEALTH-…
12	Blockade and Prevention of healthcare workers to travel within and between Gaza regions --> Prevents physician with training in higher levels of care from coming to area of need to help --> Destruction, loss, and collapse of healthcare services --> WOMEN'S HEALTH-Lack of access to contraceptives --> WOMEN'S HEALTH-Unplanned pregnancies --> WOMEN'S HEALTH-INCREASING NEED (iv) --> WOMEN'S HEALTH-[I…
11	Blockade and Prevention of healthcare workers to travel within and between Gaza regions --> Prevents physician with training in higher levels of care from coming to area of need to help --> Destruction, loss, and collapse of healthcare services --> WOMEN'S HEALTH-Lack of access to contraceptives --> WOMEN'S HEALTH-Unplanned pregnancies --> WOMEN'S HEALTH-INCREASING NEED (iv) --> WOMEN'S HEALTH-[I…
11	Blockade and Prevention of healthcare workers to travel within and between Gaza regions --> Prevents physician with training in higher levels of care from coming to area of need to help --> Destruction, loss, and collapse of healthcare services --> WOMEN'S HEALTH-Lack of access to contraceptives --> WOMEN'S HEALTH-Unplanned pregnancies --> WOMEN'S HEALTH-INCREASING NEED (iv) --> WOMEN'S HEALTH-[I…
10	Blockade and Prevention of healthcare workers to travel within and between Gaza regions --> Prevents physician with training in higher levels of care from coming to area of need to help --> Destruction, loss, and collapse of healthcare services --> WOMEN'S HEALTH-DESTRUCTION & LOSS OF RESOURCES TO ADDRESS NEED (iv) --> WOMEN'S HEALTH-[INCREASING NEED] X [DESTRUCTION & LOSS OF RESOURCES TO ADDRESS…
9	Blockade and Prevention of healthcare workers to travel within and between Gaza regions --> Prevents physician with training in higher levels of care from coming to area of need to help --> Destruction, loss, and collapse of healthcare services --> WOMEN'S HEALTH-DESTRUCTION & LOSS OF RESOURCES TO ADDRESS NEED (iv) --> WOMEN'S HEALTH-[INCREASING NEED] X [DESTRUCTION & LOSS OF RESOURCES TO ADDRESS…
9	Blockade and Prevention of healthcare workers to travel within and between Gaza regions --> Prevents physician with training in higher levels of care from coming to area of need to help --> Destruction, loss, and collapse of healthcare services --> WOMEN'S HEALTH-DESTRUCTION & LOSS OF RESOURCES TO ADDRESS NEED (iv) --> WOMEN'S HEALTH-[INCREASING NEED] X [DESTRUCTION & LOSS OF RESOURCES TO ADDRESS…
10	Blockade and Prevention of healthcare workers to travel within and between Gaza regions --> Prevents physician with training in higher levels of care from coming to area of need to help --> Inability to provide life-saving care --> Further decompensating patient requires even more urgent medical evacuation --> Need for referral to higher-level care facilities --> Medical evacuation denied / attem…
6	Blockade and Prevention of healthcare workers to travel within and between Gaza regions --> Prevents physician with training in higher levels of care from coming to area of need to help --> Destruction, loss, and collapse of healthcare services --> Lack of disposables: gloves (examination, surgical gloves, etc), gowns, gauze pads, sterilization supplies, syringes, urinary supplies, NG tubes, band…
5	Blockade and Prevention of healthcare workers to travel within and between Gaza regions --> Prevents physician with training in higher levels of care from coming to area of need to help --> Inability to provide life-saving care --> Further decompensating patient requires even more urgent medical evacuation --> Progression to multi-organ failure and death
17	Blockade and Prevention of healthcare workers to travel within and between Gaza regions --> Prevents physician with training in higher levels of care from coming to area of need to help --> Inability to provide life-saving care --> Further decompensating patient requires even more urgent medical evacuation --> Need for referral to higher-level care facilities --> Medical evacuation denied / attem…
16	Blockade and Prevention of healthcare workers to travel within and between Gaza regions --> Prevents physician with training in higher levels of care from coming to area of need to help --> Inability to provide life-saving care --> Further decompensating patient requires even more urgent medical evacuation --> Need for referral to higher-level care facilities --> Medical evacuation denied / attem…
16	Blockade and Prevention of healthcare workers to travel within and between Gaza regions --> Prevents physician with training in higher levels of care from coming to area of need to help --> Inability to provide life-saving care --> Further decompensating patient requires even more urgent medical evacuation --> Need for referral to higher-level care facilities --> Medical evacuation denied / attem…
13	Blockade and Prevention of healthcare workers to travel within and between Gaza regions --> Prevents physician with training in higher levels of care from coming to area of need to help --> Inability to provide life-saving care --> Further decompensating patient requires even more urgent medical evacuation --> Need for referral to higher-level care facilities --> Medical evacuation denied / attem…
17	Blockade and Prevention of healthcare workers to travel within and between Gaza regions --> Prevents physician with training in higher levels of care from coming to area of need to help --> Inability to provide life-saving care --> Further decompensating patient requires even more urgent medical evacuation --> Need for referral to higher-level care facilities --> Medical evacuation denied / attem…
16	Blockade and Prevention of healthcare workers to travel within and between Gaza regions --> Prevents physician with training in higher levels of care from coming to area of need to help --> Inability to provide life-saving care --> Further decompensating patient requires even more urgent medical evacuation --> Need for referral to higher-level care facilities --> Medical evacuation denied / attem…
16	Blockade and Prevention of healthcare workers to travel within and between Gaza regions --> Prevents physician with training in higher levels of care from coming to area of need to help --> Inability to provide life-saving care --> Further decompensating patient requires even more urgent medical evacuation --> Need for referral to higher-level care facilities --> Medical evacuation denied / attem…
15	Blockade and Prevention of healthcare workers to travel within and between Gaza regions --> Prevents physician with training in higher levels of care from coming to area of need to help --> Inability to provide life-saving care --> Further decompensating patient requires even more urgent medical evacuation --> Need for referral to higher-level care facilities --> Medical evacuation denied / attem…
14	Blockade and Prevention of healthcare workers to travel within and between Gaza regions --> Prevents physician with training in higher levels of care from coming to area of need to help --> Inability to provide life-saving care --> Further decompensating patient requires even more urgent medical evacuation --> Need for referral to higher-level care facilities --> Medical evacuation denied / attem…
14	Blockade and Prevention of healthcare workers to travel within and between Gaza regions --> Prevents physician with training in higher levels of care from coming to area of need to help --> Inability to provide life-saving care --> Further decompensating patient requires even more urgent medical evacuation --> Need for referral to higher-level care facilities --> Medical evacuation denied / attem…
13	Blockade and Prevention of healthcare workers to travel within and between Gaza regions --> Prevents physician with training in higher levels of care from coming to area of need to help --> Destruction, loss, and collapse of healthcare services --> WOMEN'S HEALTH-Lack of prenatal care and nutrition --> WOMEN'S HEALTH-Birth complications (miscarriages, stillbirths, prematurity) --> WOMEN'S HEALTH-…
12	Blockade and Prevention of healthcare workers to travel within and between Gaza regions --> Prevents physician with training in higher levels of care from coming to area of need to help --> Destruction, loss, and collapse of healthcare services --> WOMEN'S HEALTH-Lack of prenatal care and nutrition --> WOMEN'S HEALTH-Birth complications (miscarriages, stillbirths, prematurity) --> WOMEN'S HEALTH-…
12	Blockade and Prevention of healthcare workers to travel within and between Gaza regions --> Prevents physician with training in higher levels of care from coming to area of need to help --> Destruction, loss, and collapse of healthcare services --> WOMEN'S HEALTH-Lack of prenatal care and nutrition --> WOMEN'S HEALTH-Birth complications (miscarriages, stillbirths, prematurity) --> WOMEN'S HEALTH-…
9	Blockade and Prevention of healthcare workers to travel within and between Gaza regions --> Prevents physician with training in higher levels of care from coming to area of need to help --> Destruction, loss, and collapse of healthcare services --> WOMEN'S HEALTH-Lack of prenatal care and nutrition --> WOMEN'S HEALTH-Birth complications (miscarriages, stillbirths, prematurity) --> WOMEN'S HEALTH-…
13	Blockade and Prevention of healthcare workers to travel within and between Gaza regions --> Prevents physician with training in higher levels of care from coming to area of need to help --> Destruction, loss, and collapse of healthcare services --> WOMEN'S HEALTH-Lack of access to contraceptives --> WOMEN'S HEALTH-Unplanned pregnancies --> WOMEN'S HEALTH-INCREASING NEED (iv) --> WOMEN'S HEALTH-[I…
12	Blockade and Prevention of healthcare workers to travel within and between Gaza regions --> Prevents physician with training in higher levels of care from coming to area of need to help --> Destruction, loss, and collapse of healthcare services --> WOMEN'S HEALTH-Lack of access to contraceptives --> WOMEN'S HEALTH-Unplanned pregnancies --> WOMEN'S HEALTH-INCREASING NEED (iv) --> WOMEN'S HEALTH-[I…
12	Blockade and Prevention of healthcare workers to travel within and between Gaza regions --> Prevents physician with training in higher levels of care from coming to area of need to help --> Destruction, loss, and collapse of healthcare services --> WOMEN'S HEALTH-Lack of access to contraceptives --> WOMEN'S HEALTH-Unplanned pregnancies --> WOMEN'S HEALTH-INCREASING NEED (iv) --> WOMEN'S HEALTH-[I…
11	Blockade and Prevention of healthcare workers to travel within and between Gaza regions --> Prevents physician with training in higher levels of care from coming to area of need to help --> Destruction, loss, and collapse of healthcare services --> WOMEN'S HEALTH-DESTRUCTION & LOSS OF RESOURCES TO ADDRESS NEED (iv) --> WOMEN'S HEALTH-[INCREASING NEED] X [DESTRUCTION & LOSS OF RESOURCES TO ADDRESS…
10	Blockade and Prevention of healthcare workers to travel within and between Gaza regions --> Prevents physician with training in higher levels of care from coming to area of need to help --> Destruction, loss, and collapse of healthcare services --> WOMEN'S HEALTH-DESTRUCTION & LOSS OF RESOURCES TO ADDRESS NEED (iv) --> WOMEN'S HEALTH-[INCREASING NEED] X [DESTRUCTION & LOSS OF RESOURCES TO ADDRESS…
10	Blockade and Prevention of healthcare workers to travel within and between Gaza regions --> Prevents physician with training in higher levels of care from coming to area of need to help --> Destruction, loss, and collapse of healthcare services --> WOMEN'S HEALTH-DESTRUCTION & LOSS OF RESOURCES TO ADDRESS NEED (iv) --> WOMEN'S HEALTH-[INCREASING NEED] X [DESTRUCTION & LOSS OF RESOURCES TO ADDRESS…
16	Blockade and Restrictions on patient travel and medical evacuation --> Not able to travel to higher level of care (e.g. across border) --> Inability to provide life-saving care --> Further decompensating patient requires even more urgent medical evacuation --> Need for referral to higher-level care facilities --> Medical evacuation denied / attempts prevented --> Destruction, loss, and collapse o…
15	Blockade and Restrictions on patient travel and medical evacuation --> Not able to travel to higher level of care (e.g. across border) --> Inability to provide life-saving care --> Further decompensating patient requires even more urgent medical evacuation --> Need for referral to higher-level care facilities --> Medical evacuation denied / attempts prevented --> Destruction, loss, and collapse o…
15	Blockade and Restrictions on patient travel and medical evacuation --> Not able to travel to higher level of care (e.g. across border) --> Inability to provide life-saving care --> Further decompensating patient requires even more urgent medical evacuation --> Need for referral to higher-level care facilities --> Medical evacuation denied / attempts prevented --> Destruction, loss, and collapse o…
12	Blockade and Restrictions on patient travel and medical evacuation --> Not able to travel to higher level of care (e.g. across border) --> Inability to provide life-saving care --> Further decompensating patient requires even more urgent medical evacuation --> Need for referral to higher-level care facilities --> Medical evacuation denied / attempts prevented --> Destruction, loss, and collapse o…
16	Blockade and Restrictions on patient travel and medical evacuation --> Not able to travel to higher level of care (e.g. across border) --> Inability to provide life-saving care --> Further decompensating patient requires even more urgent medical evacuation --> Need for referral to higher-level care facilities --> Medical evacuation denied / attempts prevented --> Destruction, loss, and collapse o…
15	Blockade and Restrictions on patient travel and medical evacuation --> Not able to travel to higher level of care (e.g. across border) --> Inability to provide life-saving care --> Further decompensating patient requires even more urgent medical evacuation --> Need for referral to higher-level care facilities --> Medical evacuation denied / attempts prevented --> Destruction, loss, and collapse o…
15	Blockade and Restrictions on patient travel and medical evacuation --> Not able to travel to higher level of care (e.g. across border) --> Inability to provide life-saving care --> Further decompensating patient requires even more urgent medical evacuation --> Need for referral to higher-level care facilities --> Medical evacuation denied / attempts prevented --> Destruction, loss, and collapse o…
14	Blockade and Restrictions on patient travel and medical evacuation --> Not able to travel to higher level of care (e.g. across border) --> Inability to provide life-saving care --> Further decompensating patient requires even more urgent medical evacuation --> Need for referral to higher-level care facilities --> Medical evacuation denied / attempts prevented --> Destruction, loss, and collapse o…
13	Blockade and Restrictions on patient travel and medical evacuation --> Not able to travel to higher level of care (e.g. across border) --> Inability to provide life-saving care --> Further decompensating patient requires even more urgent medical evacuation --> Need for referral to higher-level care facilities --> Medical evacuation denied / attempts prevented --> Destruction, loss, and collapse o…
13	Blockade and Restrictions on patient travel and medical evacuation --> Not able to travel to higher level of care (e.g. across border) --> Inability to provide life-saving care --> Further decompensating patient requires even more urgent medical evacuation --> Need for referral to higher-level care facilities --> Medical evacuation denied / attempts prevented --> Destruction, loss, and collapse o…
11	Blockade and Restrictions on patient travel and medical evacuation --> Not able to travel to higher level of care (e.g. across border) --> Inability to provide life-saving care --> Further decompensating patient requires even more urgent medical evacuation --> Need for referral to higher-level care facilities --> Medical evacuation denied / attempts prevented --> Destruction, loss, and collapse o…
10	Blockade and Restrictions on patient travel and medical evacuation --> Not able to travel to higher level of care (e.g. across border) --> Inability to provide life-saving care --> Further decompensating patient requires even more urgent medical evacuation --> Need for referral to higher-level care facilities --> Medical evacuation denied / attempts prevented --> Destruction, loss, and collapse o…
10	Blockade and Restrictions on patient travel and medical evacuation --> Not able to travel to higher level of care (e.g. across border) --> Inability to provide life-saving care --> Further decompensating patient requires even more urgent medical evacuation --> Need for referral to higher-level care facilities --> Medical evacuation denied / attempts prevented --> Destruction, loss, and collapse o…
11	Blockade and Restrictions on patient travel and medical evacuation --> Not able to travel to higher level of care (e.g. across border) --> Inability to provide life-saving care --> Further decompensating patient requires even more urgent medical evacuation --> Need for referral to higher-level care facilities --> Medical evacuation denied / attempts prevented --> Destruction, loss, and collapse o…
11	Blockade and Restrictions on patient travel and medical evacuation --> Not able to travel to higher level of care (e.g. across border) --> Inability to provide life-saving care --> Further decompensating patient requires even more urgent medical evacuation --> Need for referral to higher-level care facilities --> Medical evacuation denied / attempts prevented --> Destruction, loss, and collapse o…
16	Blockade and Restrictions on patient travel and medical evacuation --> Not able to travel to higher level of care (e.g. across border) --> Inability to provide life-saving care --> Further decompensating patient requires even more urgent medical evacuation --> Need for referral to higher-level care facilities --> Medical evacuation denied / attempts prevented --> Destruction, loss, and collapse o…
15	Blockade and Restrictions on patient travel and medical evacuation --> Not able to travel to higher level of care (e.g. across border) --> Inability to provide life-saving care --> Further decompensating patient requires even more urgent medical evacuation --> Need for referral to higher-level care facilities --> Medical evacuation denied / attempts prevented --> Destruction, loss, and collapse o…
15	Blockade and Restrictions on patient travel and medical evacuation --> Not able to travel to higher level of care (e.g. across border) --> Inability to provide life-saving care --> Further decompensating patient requires even more urgent medical evacuation --> Need for referral to higher-level care facilities --> Medical evacuation denied / attempts prevented --> Destruction, loss, and collapse o…
12	Blockade and Restrictions on patient travel and medical evacuation --> Not able to travel to higher level of care (e.g. across border) --> Inability to provide life-saving care --> Further decompensating patient requires even more urgent medical evacuation --> Need for referral to higher-level care facilities --> Medical evacuation denied / attempts prevented --> Destruction, loss, and collapse o…
16	Blockade and Restrictions on patient travel and medical evacuation --> Not able to travel to higher level of care (e.g. across border) --> Inability to provide life-saving care --> Further decompensating patient requires even more urgent medical evacuation --> Need for referral to higher-level care facilities --> Medical evacuation denied / attempts prevented --> Destruction, loss, and collapse o…
15	Blockade and Restrictions on patient travel and medical evacuation --> Not able to travel to higher level of care (e.g. across border) --> Inability to provide life-saving care --> Further decompensating patient requires even more urgent medical evacuation --> Need for referral to higher-level care facilities --> Medical evacuation denied / attempts prevented --> Destruction, loss, and collapse o…
15	Blockade and Restrictions on patient travel and medical evacuation --> Not able to travel to higher level of care (e.g. across border) --> Inability to provide life-saving care --> Further decompensating patient requires even more urgent medical evacuation --> Need for referral to higher-level care facilities --> Medical evacuation denied / attempts prevented --> Destruction, loss, and collapse o…
14	Blockade and Restrictions on patient travel and medical evacuation --> Not able to travel to higher level of care (e.g. across border) --> Inability to provide life-saving care --> Further decompensating patient requires even more urgent medical evacuation --> Need for referral to higher-level care facilities --> Medical evacuation denied / attempts prevented --> Destruction, loss, and collapse o…
13	Blockade and Restrictions on patient travel and medical evacuation --> Not able to travel to higher level of care (e.g. across border) --> Inability to provide life-saving care --> Further decompensating patient requires even more urgent medical evacuation --> Need for referral to higher-level care facilities --> Medical evacuation denied / attempts prevented --> Destruction, loss, and collapse o…
13	Blockade and Restrictions on patient travel and medical evacuation --> Not able to travel to higher level of care (e.g. across border) --> Inability to provide life-saving care --> Further decompensating patient requires even more urgent medical evacuation --> Need for referral to higher-level care facilities --> Medical evacuation denied / attempts prevented --> Destruction, loss, and collapse o…
10	Blockade and Restrictions on patient travel and medical evacuation --> Not able to travel to higher level of care (e.g. across border) --> Inability to provide life-saving care --> Further decompensating patient requires even more urgent medical evacuation --> Need for referral to higher-level care facilities --> Medical evacuation denied / attempts prevented --> Destruction, loss, and collapse o…
5	Blockade and Restrictions on patient travel and medical evacuation --> Not able to travel to higher level of care (e.g. across border) --> Inability to provide life-saving care --> Further decompensating patient requires even more urgent medical evacuation --> Progression to multi-organ failure and death
17	Blockade and Restrictions on patient travel and medical evacuation --> Not able to travel to higher level of care (e.g. across border) --> Inability to provide life-saving care --> Further decompensating patient requires even more urgent medical evacuation --> Need for referral to higher-level care facilities --> Medical evacuation denied / attempts prevented --> Destruction, loss, and collapse o…
16	Blockade and Restrictions on patient travel and medical evacuation --> Not able to travel to higher level of care (e.g. across border) --> Inability to provide life-saving care --> Further decompensating patient requires even more urgent medical evacuation --> Need for referral to higher-level care facilities --> Medical evacuation denied / attempts prevented --> Destruction, loss, and collapse o…
16	Blockade and Restrictions on patient travel and medical evacuation --> Not able to travel to higher level of care (e.g. across border) --> Inability to provide life-saving care --> Further decompensating patient requires even more urgent medical evacuation --> Need for referral to higher-level care facilities --> Medical evacuation denied / attempts prevented --> Destruction, loss, and collapse o…
13	Blockade and Restrictions on patient travel and medical evacuation --> Not able to travel to higher level of care (e.g. across border) --> Inability to provide life-saving care --> Further decompensating patient requires even more urgent medical evacuation --> Need for referral to higher-level care facilities --> Medical evacuation denied / attempts prevented --> Destruction, loss, and collapse o…
17	Blockade and Restrictions on patient travel and medical evacuation --> Not able to travel to higher level of care (e.g. across border) --> Inability to provide life-saving care --> Further decompensating patient requires even more urgent medical evacuation --> Need for referral to higher-level care facilities --> Medical evacuation denied / attempts prevented --> Destruction, loss, and collapse o…
16	Blockade and Restrictions on patient travel and medical evacuation --> Not able to travel to higher level of care (e.g. across border) --> Inability to provide life-saving care --> Further decompensating patient requires even more urgent medical evacuation --> Need for referral to higher-level care facilities --> Medical evacuation denied / attempts prevented --> Destruction, loss, and collapse o…
16	Blockade and Restrictions on patient travel and medical evacuation --> Not able to travel to higher level of care (e.g. across border) --> Inability to provide life-saving care --> Further decompensating patient requires even more urgent medical evacuation --> Need for referral to higher-level care facilities --> Medical evacuation denied / attempts prevented --> Destruction, loss, and collapse o…
15	Blockade and Restrictions on patient travel and medical evacuation --> Not able to travel to higher level of care (e.g. across border) --> Inability to provide life-saving care --> Further decompensating patient requires even more urgent medical evacuation --> Need for referral to higher-level care facilities --> Medical evacuation denied / attempts prevented --> Destruction, loss, and collapse o…
14	Blockade and Restrictions on patient travel and medical evacuation --> Not able to travel to higher level of care (e.g. across border) --> Inability to provide life-saving care --> Further decompensating patient requires even more urgent medical evacuation --> Need for referral to higher-level care facilities --> Medical evacuation denied / attempts prevented --> Destruction, loss, and collapse o…
14	Blockade and Restrictions on patient travel and medical evacuation --> Not able to travel to higher level of care (e.g. across border) --> Inability to provide life-saving care --> Further decompensating patient requires even more urgent medical evacuation --> Need for referral to higher-level care facilities --> Medical evacuation denied / attempts prevented --> Destruction, loss, and collapse o…
9	Blockade of aid; bureaucratic delays in humanitarian aid approval --> Scarcity of essential goods --> WOMEN'S HEALTH-DESTRUCTION & LOSS OF RESOURCES TO ADDRESS NEED (iv) --> WOMEN'S HEALTH-[INCREASING NEED] X [DESTRUCTION & LOSS OF RESOURCES TO ADDRESS NEED] (vi) --> WOMEN'S HEALTH-Increased maternal health risks --> WOMEN'S HEALTH-Increased maternal and neonatal deaths --> WOMEN'S HEALTH-Caregiv…
8	Blockade of aid; bureaucratic delays in humanitarian aid approval --> Scarcity of essential goods --> WOMEN'S HEALTH-DESTRUCTION & LOSS OF RESOURCES TO ADDRESS NEED (iv) --> WOMEN'S HEALTH-[INCREASING NEED] X [DESTRUCTION & LOSS OF RESOURCES TO ADDRESS NEED] (vi) --> WOMEN'S HEALTH-Increased maternal health risks --> WOMEN'S HEALTH-Caregivers unable to provide needed care effectively --> Delay in…
8	Blockade of aid; bureaucratic delays in humanitarian aid approval --> Scarcity of essential goods --> WOMEN'S HEALTH-DESTRUCTION & LOSS OF RESOURCES TO ADDRESS NEED (iv) --> WOMEN'S HEALTH-[INCREASING NEED] X [DESTRUCTION & LOSS OF RESOURCES TO ADDRESS NEED] (vi) --> WOMEN'S HEALTH-Increased maternal and neonatal deaths --> WOMEN'S HEALTH-Caregivers unable to provide needed care effectively --> D…
11	Blockade of aid; bureaucratic delays in humanitarian aid approval --> WOMEN'S HEALTH-Lack of access to female hygiene supplies (e.g. sanitary pads, tampons) --> WOMEN'S HEALTH-Use of makeshift materials (tent scraps, cloth) as pads --> WOMEN'S HEALTH-Increased risk of infections (e.g., Toxic Shock Syndrome, rashes) --> WOMEN'S HEALTH-Women presenting with severe symptoms (weakness, fever) --> WOM…
10	Blockade of aid; bureaucratic delays in humanitarian aid approval --> WOMEN'S HEALTH-Lack of access to female hygiene supplies (e.g. sanitary pads, tampons) --> WOMEN'S HEALTH-Use of makeshift materials (tent scraps, cloth) as pads --> WOMEN'S HEALTH-Increased risk of infections (e.g., Toxic Shock Syndrome, rashes) --> WOMEN'S HEALTH-Women presenting with severe symptoms (weakness, fever) --> WOM…
11	Blockade of aid; bureaucratic delays in humanitarian aid approval --> WOMEN'S HEALTH-Lack of access to female hygiene supplies (e.g. sanitary pads, tampons) --> WOMEN'S HEALTH-Use of makeshift materials (tent scraps, cloth) as pads --> WOMEN'S HEALTH-Increased risk of infections (e.g., Toxic Shock Syndrome, rashes) --> WOMEN'S HEALTH-INCREASING NEED (iv) --> WOMEN'S HEALTH-[INCREASING NEED] X [DE…
10	Blockade of aid; bureaucratic delays in humanitarian aid approval --> WOMEN'S HEALTH-Lack of access to female hygiene supplies (e.g. sanitary pads, tampons) --> WOMEN'S HEALTH-Use of makeshift materials (tent scraps, cloth) as pads --> WOMEN'S HEALTH-Increased risk of infections (e.g., Toxic Shock Syndrome, rashes) --> WOMEN'S HEALTH-INCREASING NEED (iv) --> WOMEN'S HEALTH-[INCREASING NEED] X [DE…
10	Blockade of aid; bureaucratic delays in humanitarian aid approval --> WOMEN'S HEALTH-Lack of access to female hygiene supplies (e.g. sanitary pads, tampons) --> WOMEN'S HEALTH-Use of makeshift materials (tent scraps, cloth) as pads --> WOMEN'S HEALTH-Increased risk of infections (e.g., Toxic Shock Syndrome, rashes) --> WOMEN'S HEALTH-INCREASING NEED (iv) --> WOMEN'S HEALTH-[INCREASING NEED] X [DE…
6	Blockade of aid; bureaucratic delays in humanitarian aid approval --> Scarcity of essential goods --> Patients must risk lives to obtain necessities --> Exposure to danger (bombings, snipers) --> Potential for injury or death while seeking necessities --> Initial presentation to health care facility is at critical / decompensating / advanced stage of condition
9	Blockade of aid; bureaucratic delays in humanitarian aid approval --> Scarcity of essential goods --> WOMEN'S HEALTH-DESTRUCTION & LOSS OF RESOURCES TO ADDRESS NEED (iv) --> WOMEN'S HEALTH-[INCREASING NEED] X [DESTRUCTION & LOSS OF RESOURCES TO ADDRESS NEED] (vi) --> WOMEN'S HEALTH-Increased maternal health risks --> WOMEN'S HEALTH-Increased maternal and neonatal deaths --> WOMEN'S HEALTH-Caregiv…
8	Blockade of aid; bureaucratic delays in humanitarian aid approval --> Scarcity of essential goods --> WOMEN'S HEALTH-DESTRUCTION & LOSS OF RESOURCES TO ADDRESS NEED (iv) --> WOMEN'S HEALTH-[INCREASING NEED] X [DESTRUCTION & LOSS OF RESOURCES TO ADDRESS NEED] (vi) --> WOMEN'S HEALTH-Increased maternal health risks --> WOMEN'S HEALTH-Caregivers unable to provide needed care effectively --> Delayed …
8	Blockade of aid; bureaucratic delays in humanitarian aid approval --> Scarcity of essential goods --> WOMEN'S HEALTH-DESTRUCTION & LOSS OF RESOURCES TO ADDRESS NEED (iv) --> WOMEN'S HEALTH-[INCREASING NEED] X [DESTRUCTION & LOSS OF RESOURCES TO ADDRESS NEED] (vi) --> WOMEN'S HEALTH-Increased maternal and neonatal deaths --> WOMEN'S HEALTH-Caregivers unable to provide needed care effectively --> D…
11	Blockade of aid; bureaucratic delays in humanitarian aid approval --> WOMEN'S HEALTH-Lack of access to female hygiene supplies (e.g. sanitary pads, tampons) --> WOMEN'S HEALTH-Use of makeshift materials (tent scraps, cloth) as pads --> WOMEN'S HEALTH-Increased risk of infections (e.g., Toxic Shock Syndrome, rashes) --> WOMEN'S HEALTH-Women presenting with severe symptoms (weakness, fever) --> WOM…
10	Blockade of aid; bureaucratic delays in humanitarian aid approval --> WOMEN'S HEALTH-Lack of access to female hygiene supplies (e.g. sanitary pads, tampons) --> WOMEN'S HEALTH-Use of makeshift materials (tent scraps, cloth) as pads --> WOMEN'S HEALTH-Increased risk of infections (e.g., Toxic Shock Syndrome, rashes) --> WOMEN'S HEALTH-Women presenting with severe symptoms (weakness, fever) --> WOM…
11	Blockade of aid; bureaucratic delays in humanitarian aid approval --> WOMEN'S HEALTH-Lack of access to female hygiene supplies (e.g. sanitary pads, tampons) --> WOMEN'S HEALTH-Use of makeshift materials (tent scraps, cloth) as pads --> WOMEN'S HEALTH-Increased risk of infections (e.g., Toxic Shock Syndrome, rashes) --> WOMEN'S HEALTH-INCREASING NEED (iv) --> WOMEN'S HEALTH-[INCREASING NEED] X [DE…
10	Blockade of aid; bureaucratic delays in humanitarian aid approval --> WOMEN'S HEALTH-Lack of access to female hygiene supplies (e.g. sanitary pads, tampons) --> WOMEN'S HEALTH-Use of makeshift materials (tent scraps, cloth) as pads --> WOMEN'S HEALTH-Increased risk of infections (e.g., Toxic Shock Syndrome, rashes) --> WOMEN'S HEALTH-INCREASING NEED (iv) --> WOMEN'S HEALTH-[INCREASING NEED] X [DE…
10	Blockade of aid; bureaucratic delays in humanitarian aid approval --> WOMEN'S HEALTH-Lack of access to female hygiene supplies (e.g. sanitary pads, tampons) --> WOMEN'S HEALTH-Use of makeshift materials (tent scraps, cloth) as pads --> WOMEN'S HEALTH-Increased risk of infections (e.g., Toxic Shock Syndrome, rashes) --> WOMEN'S HEALTH-INCREASING NEED (iv) --> WOMEN'S HEALTH-[INCREASING NEED] X [DE…
10	Blockade of aid; bureaucratic delays in humanitarian aid approval --> Scarcity of essential goods --> WOMEN'S HEALTH-DESTRUCTION & LOSS OF RESOURCES TO ADDRESS NEED (iv) --> WOMEN'S HEALTH-[INCREASING NEED] X [DESTRUCTION & LOSS OF RESOURCES TO ADDRESS NEED] (vi) --> WOMEN'S HEALTH-Increased maternal health risks --> WOMEN'S HEALTH-Increased maternal and neonatal deaths --> WOMEN'S HEALTH-Caregiv…
9	Blockade of aid; bureaucratic delays in humanitarian aid approval --> Scarcity of essential goods --> WOMEN'S HEALTH-DESTRUCTION & LOSS OF RESOURCES TO ADDRESS NEED (iv) --> WOMEN'S HEALTH-[INCREASING NEED] X [DESTRUCTION & LOSS OF RESOURCES TO ADDRESS NEED] (vi) --> WOMEN'S HEALTH-Increased maternal health risks --> WOMEN'S HEALTH-Caregivers unable to provide needed care effectively --> DESTRUCT…
9	Blockade of aid; bureaucratic delays in humanitarian aid approval --> Scarcity of essential goods --> WOMEN'S HEALTH-DESTRUCTION & LOSS OF RESOURCES TO ADDRESS NEED (iv) --> WOMEN'S HEALTH-[INCREASING NEED] X [DESTRUCTION & LOSS OF RESOURCES TO ADDRESS NEED] (vi) --> WOMEN'S HEALTH-Increased maternal and neonatal deaths --> WOMEN'S HEALTH-Caregivers unable to provide needed care effectively --> D…
12	Blockade of aid; bureaucratic delays in humanitarian aid approval --> WOMEN'S HEALTH-Lack of access to female hygiene supplies (e.g. sanitary pads, tampons) --> WOMEN'S HEALTH-Use of makeshift materials (tent scraps, cloth) as pads --> WOMEN'S HEALTH-Increased risk of infections (e.g., Toxic Shock Syndrome, rashes) --> WOMEN'S HEALTH-Women presenting with severe symptoms (weakness, fever) --> WOM…
11	Blockade of aid; bureaucratic delays in humanitarian aid approval --> WOMEN'S HEALTH-Lack of access to female hygiene supplies (e.g. sanitary pads, tampons) --> WOMEN'S HEALTH-Use of makeshift materials (tent scraps, cloth) as pads --> WOMEN'S HEALTH-Increased risk of infections (e.g., Toxic Shock Syndrome, rashes) --> WOMEN'S HEALTH-Women presenting with severe symptoms (weakness, fever) --> WOM…
12	Blockade of aid; bureaucratic delays in humanitarian aid approval --> WOMEN'S HEALTH-Lack of access to female hygiene supplies (e.g. sanitary pads, tampons) --> WOMEN'S HEALTH-Use of makeshift materials (tent scraps, cloth) as pads --> WOMEN'S HEALTH-Increased risk of infections (e.g., Toxic Shock Syndrome, rashes) --> WOMEN'S HEALTH-INCREASING NEED (iv) --> WOMEN'S HEALTH-[INCREASING NEED] X [DE…
11	Blockade of aid; bureaucratic delays in humanitarian aid approval --> WOMEN'S HEALTH-Lack of access to female hygiene supplies (e.g. sanitary pads, tampons) --> WOMEN'S HEALTH-Use of makeshift materials (tent scraps, cloth) as pads --> WOMEN'S HEALTH-Increased risk of infections (e.g., Toxic Shock Syndrome, rashes) --> WOMEN'S HEALTH-INCREASING NEED (iv) --> WOMEN'S HEALTH-[INCREASING NEED] X [DE…
11	Blockade of aid; bureaucratic delays in humanitarian aid approval --> WOMEN'S HEALTH-Lack of access to female hygiene supplies (e.g. sanitary pads, tampons) --> WOMEN'S HEALTH-Use of makeshift materials (tent scraps, cloth) as pads --> WOMEN'S HEALTH-Increased risk of infections (e.g., Toxic Shock Syndrome, rashes) --> WOMEN'S HEALTH-INCREASING NEED (iv) --> WOMEN'S HEALTH-[INCREASING NEED] X [DE…
5	Blockade of medical supplies --> Shortage and depletion of critical lab / diagnostic supplies (e.g., reagents, urine test strips) --> Inability to monitor patient status --> Delayed detection of complications --> Deterioration of Patient condition
12	Blockade of medical supplies --> Shortage and depletion of critical lab / diagnostic supplies (e.g., reagents, urine test strips) --> Destruction, loss, and collapse of healthcare services --> WOMEN'S HEALTH-Lack of prenatal care and nutrition --> WOMEN'S HEALTH-Birth complications (miscarriages, stillbirths, prematurity) --> WOMEN'S HEALTH-INCREASING NEED (iv) --> WOMEN'S HEALTH-[INCREASING NEED…
11	Blockade of medical supplies --> Shortage and depletion of critical lab / diagnostic supplies (e.g., reagents, urine test strips) --> Destruction, loss, and collapse of healthcare services --> WOMEN'S HEALTH-Lack of prenatal care and nutrition --> WOMEN'S HEALTH-Birth complications (miscarriages, stillbirths, prematurity) --> WOMEN'S HEALTH-INCREASING NEED (iv) --> WOMEN'S HEALTH-[INCREASING NEED…
11	Blockade of medical supplies --> Shortage and depletion of critical lab / diagnostic supplies (e.g., reagents, urine test strips) --> Destruction, loss, and collapse of healthcare services --> WOMEN'S HEALTH-Lack of prenatal care and nutrition --> WOMEN'S HEALTH-Birth complications (miscarriages, stillbirths, prematurity) --> WOMEN'S HEALTH-INCREASING NEED (iv) --> WOMEN'S HEALTH-[INCREASING NEED…
8	Blockade of medical supplies --> Shortage and depletion of critical lab / diagnostic supplies (e.g., reagents, urine test strips) --> Destruction, loss, and collapse of healthcare services --> WOMEN'S HEALTH-Lack of prenatal care and nutrition --> WOMEN'S HEALTH-Birth complications (miscarriages, stillbirths, prematurity) --> WOMEN'S HEALTH-Caregivers unable to provide needed care effectively -->…
12	Blockade of medical supplies --> Shortage and depletion of critical lab / diagnostic supplies (e.g., reagents, urine test strips) --> Destruction, loss, and collapse of healthcare services --> WOMEN'S HEALTH-Lack of access to contraceptives --> WOMEN'S HEALTH-Unplanned pregnancies --> WOMEN'S HEALTH-INCREASING NEED (iv) --> WOMEN'S HEALTH-[INCREASING NEED] X [DESTRUCTION & LOSS OF RESOURCES TO AD…
11	Blockade of medical supplies --> Shortage and depletion of critical lab / diagnostic supplies (e.g., reagents, urine test strips) --> Destruction, loss, and collapse of healthcare services --> WOMEN'S HEALTH-Lack of access to contraceptives --> WOMEN'S HEALTH-Unplanned pregnancies --> WOMEN'S HEALTH-INCREASING NEED (iv) --> WOMEN'S HEALTH-[INCREASING NEED] X [DESTRUCTION & LOSS OF RESOURCES TO AD…
11	Blockade of medical supplies --> Shortage and depletion of critical lab / diagnostic supplies (e.g., reagents, urine test strips) --> Destruction, loss, and collapse of healthcare services --> WOMEN'S HEALTH-Lack of access to contraceptives --> WOMEN'S HEALTH-Unplanned pregnancies --> WOMEN'S HEALTH-INCREASING NEED (iv) --> WOMEN'S HEALTH-[INCREASING NEED] X [DESTRUCTION & LOSS OF RESOURCES TO AD…
10	Blockade of medical supplies --> Shortage and depletion of critical lab / diagnostic supplies (e.g., reagents, urine test strips) --> Destruction, loss, and collapse of healthcare services --> WOMEN'S HEALTH-DESTRUCTION & LOSS OF RESOURCES TO ADDRESS NEED (iv) --> WOMEN'S HEALTH-[INCREASING NEED] X [DESTRUCTION & LOSS OF RESOURCES TO ADDRESS NEED] (vi) --> WOMEN'S HEALTH-Increased maternal health…
9	Blockade of medical supplies --> Shortage and depletion of critical lab / diagnostic supplies (e.g., reagents, urine test strips) --> Destruction, loss, and collapse of healthcare services --> WOMEN'S HEALTH-DESTRUCTION & LOSS OF RESOURCES TO ADDRESS NEED (iv) --> WOMEN'S HEALTH-[INCREASING NEED] X [DESTRUCTION & LOSS OF RESOURCES TO ADDRESS NEED] (vi) --> WOMEN'S HEALTH-Increased maternal health…
9	Blockade of medical supplies --> Shortage and depletion of critical lab / diagnostic supplies (e.g., reagents, urine test strips) --> Destruction, loss, and collapse of healthcare services --> WOMEN'S HEALTH-DESTRUCTION & LOSS OF RESOURCES TO ADDRESS NEED (iv) --> WOMEN'S HEALTH-[INCREASING NEED] X [DESTRUCTION & LOSS OF RESOURCES TO ADDRESS NEED] (vi) --> WOMEN'S HEALTH-Increased maternal and ne…
6	Blockade of medical supplies --> Shortage and depletion of critical lab / diagnostic supplies (e.g., reagents, urine test strips) --> Destruction, loss, and collapse of healthcare services --> Lack of disposables: gloves (examination, surgical gloves, etc), gowns, gauze pads, sterilization supplies, syringes, urinary supplies, NG tubes, bandages and dressings, urine test strips, sutures --> Incre…
6	Blockade of medical supplies --> Shortage and depletion of critical lab / diagnostic supplies (e.g., reagents, urine test strips) --> Destruction, loss, and collapse of healthcare services --> Lack of disposables: gloves (examination, surgical gloves, etc), gowns, gauze pads, sterilization supplies, syringes, urinary supplies, NG tubes, bandages and dressings, urine test strips, sutures --> Preve…
7	Blockade of medical supplies --> Shortage and depletion of critical lab / diagnostic supplies (e.g., reagents, urine test strips) --> Destruction, loss, and collapse of healthcare services --> Shortage and depletion of medicines (e.g., anesthetics, antibiotics, analgesics, and other essential medicines) --> Inadequate management of patients --> Patients progressing to late stages of disease --> D…
5	Blockade of medical supplies --> Shortage and depletion of medicines (e.g., anesthetics, antibiotics, analgesics, and other essential medicines) --> Inadequate management of patients --> Patients progressing to late stages of disease --> Deterioration of Patient condition
12	Blockade of medical supplies --> Shortage and depletion of medicines (e.g., anesthetics, antibiotics, analgesics, and other essential medicines) --> Destruction, loss, and collapse of healthcare services --> WOMEN'S HEALTH-Lack of prenatal care and nutrition --> WOMEN'S HEALTH-Birth complications (miscarriages, stillbirths, prematurity) --> WOMEN'S HEALTH-INCREASING NEED (iv) --> WOMEN'S HEALTH-[…
11	Blockade of medical supplies --> Shortage and depletion of medicines (e.g., anesthetics, antibiotics, analgesics, and other essential medicines) --> Destruction, loss, and collapse of healthcare services --> WOMEN'S HEALTH-Lack of prenatal care and nutrition --> WOMEN'S HEALTH-Birth complications (miscarriages, stillbirths, prematurity) --> WOMEN'S HEALTH-INCREASING NEED (iv) --> WOMEN'S HEALTH-[…
11	Blockade of medical supplies --> Shortage and depletion of medicines (e.g., anesthetics, antibiotics, analgesics, and other essential medicines) --> Destruction, loss, and collapse of healthcare services --> WOMEN'S HEALTH-Lack of prenatal care and nutrition --> WOMEN'S HEALTH-Birth complications (miscarriages, stillbirths, prematurity) --> WOMEN'S HEALTH-INCREASING NEED (iv) --> WOMEN'S HEALTH-[…
8	Blockade of medical supplies --> Shortage and depletion of medicines (e.g., anesthetics, antibiotics, analgesics, and other essential medicines) --> Destruction, loss, and collapse of healthcare services --> WOMEN'S HEALTH-Lack of prenatal care and nutrition --> WOMEN'S HEALTH-Birth complications (miscarriages, stillbirths, prematurity) --> WOMEN'S HEALTH-Caregivers unable to provide needed care …
12	Blockade of medical supplies --> Shortage and depletion of medicines (e.g., anesthetics, antibiotics, analgesics, and other essential medicines) --> Destruction, loss, and collapse of healthcare services --> WOMEN'S HEALTH-Lack of access to contraceptives --> WOMEN'S HEALTH-Unplanned pregnancies --> WOMEN'S HEALTH-INCREASING NEED (iv) --> WOMEN'S HEALTH-[INCREASING NEED] X [DESTRUCTION & LOSS OF …
11	Blockade of medical supplies --> Shortage and depletion of medicines (e.g., anesthetics, antibiotics, analgesics, and other essential medicines) --> Destruction, loss, and collapse of healthcare services --> WOMEN'S HEALTH-Lack of access to contraceptives --> WOMEN'S HEALTH-Unplanned pregnancies --> WOMEN'S HEALTH-INCREASING NEED (iv) --> WOMEN'S HEALTH-[INCREASING NEED] X [DESTRUCTION & LOSS OF …
11	Blockade of medical supplies --> Shortage and depletion of medicines (e.g., anesthetics, antibiotics, analgesics, and other essential medicines) --> Destruction, loss, and collapse of healthcare services --> WOMEN'S HEALTH-Lack of access to contraceptives --> WOMEN'S HEALTH-Unplanned pregnancies --> WOMEN'S HEALTH-INCREASING NEED (iv) --> WOMEN'S HEALTH-[INCREASING NEED] X [DESTRUCTION & LOSS OF …
10	Blockade of medical supplies --> Shortage and depletion of medicines (e.g., anesthetics, antibiotics, analgesics, and other essential medicines) --> Destruction, loss, and collapse of healthcare services --> WOMEN'S HEALTH-DESTRUCTION & LOSS OF RESOURCES TO ADDRESS NEED (iv) --> WOMEN'S HEALTH-[INCREASING NEED] X [DESTRUCTION & LOSS OF RESOURCES TO ADDRESS NEED] (vi) --> WOMEN'S HEALTH-Increased …
9	Blockade of medical supplies --> Shortage and depletion of medicines (e.g., anesthetics, antibiotics, analgesics, and other essential medicines) --> Destruction, loss, and collapse of healthcare services --> WOMEN'S HEALTH-DESTRUCTION & LOSS OF RESOURCES TO ADDRESS NEED (iv) --> WOMEN'S HEALTH-[INCREASING NEED] X [DESTRUCTION & LOSS OF RESOURCES TO ADDRESS NEED] (vi) --> WOMEN'S HEALTH-Increased …
9	Blockade of medical supplies --> Shortage and depletion of medicines (e.g., anesthetics, antibiotics, analgesics, and other essential medicines) --> Destruction, loss, and collapse of healthcare services --> WOMEN'S HEALTH-DESTRUCTION & LOSS OF RESOURCES TO ADDRESS NEED (iv) --> WOMEN'S HEALTH-[INCREASING NEED] X [DESTRUCTION & LOSS OF RESOURCES TO ADDRESS NEED] (vi) --> WOMEN'S HEALTH-Increased …
7	Blockade of medical supplies --> Shortage and depletion of medicines (e.g., anesthetics, antibiotics, analgesics, and other essential medicines) --> Destruction, loss, and collapse of healthcare services --> Shortage and depletion of critical lab / diagnostic supplies (e.g., reagents, urine test strips) --> Inability to monitor patient status --> Delayed detection of complications --> Deteriorati…
6	Blockade of medical supplies --> Shortage and depletion of medicines (e.g., anesthetics, antibiotics, analgesics, and other essential medicines) --> Destruction, loss, and collapse of healthcare services --> Lack of disposables: gloves (examination, surgical gloves, etc), gowns, gauze pads, sterilization supplies, syringes, urinary supplies, NG tubes, bandages and dressings, urine test strips, su…
6	Blockade of medical supplies --> Shortage and depletion of medicines (e.g., anesthetics, antibiotics, analgesics, and other essential medicines) --> Destruction, loss, and collapse of healthcare services --> Lack of disposables: gloves (examination, surgical gloves, etc), gowns, gauze pads, sterilization supplies, syringes, urinary supplies, NG tubes, bandages and dressings, urine test strips, su…
4	Blockade of medical supplies --> Lack of disposables: gloves (examination, surgical gloves, etc), gowns, gauze pads, sterilization supplies, syringes, urinary supplies, NG tubes, bandages and dressings, urine test strips, sutures --> Increased infection risk --> Deterioration of Patient condition
4	Blockade of medical supplies --> Lack of disposables: gloves (examination, surgical gloves, etc), gowns, gauze pads, sterilization supplies, syringes, urinary supplies, NG tubes, bandages and dressings, urine test strips, sutures --> Prevention of patient examination and intervention --> Deterioration of Patient condition
12	Blockade of medical supplies --> Lack of disposables: gloves (examination, surgical gloves, etc), gowns, gauze pads, sterilization supplies, syringes, urinary supplies, NG tubes, bandages and dressings, urine test strips, sutures --> Destruction, loss, and collapse of healthcare services --> WOMEN'S HEALTH-Lack of prenatal care and nutrition --> WOMEN'S HEALTH-Birth complications (miscarriages, s…
11	Blockade of medical supplies --> Lack of disposables: gloves (examination, surgical gloves, etc), gowns, gauze pads, sterilization supplies, syringes, urinary supplies, NG tubes, bandages and dressings, urine test strips, sutures --> Destruction, loss, and collapse of healthcare services --> WOMEN'S HEALTH-Lack of prenatal care and nutrition --> WOMEN'S HEALTH-Birth complications (miscarriages, s…
11	Blockade of medical supplies --> Lack of disposables: gloves (examination, surgical gloves, etc), gowns, gauze pads, sterilization supplies, syringes, urinary supplies, NG tubes, bandages and dressings, urine test strips, sutures --> Destruction, loss, and collapse of healthcare services --> WOMEN'S HEALTH-Lack of prenatal care and nutrition --> WOMEN'S HEALTH-Birth complications (miscarriages, s…
8	Blockade of medical supplies --> Lack of disposables: gloves (examination, surgical gloves, etc), gowns, gauze pads, sterilization supplies, syringes, urinary supplies, NG tubes, bandages and dressings, urine test strips, sutures --> Destruction, loss, and collapse of healthcare services --> WOMEN'S HEALTH-Lack of prenatal care and nutrition --> WOMEN'S HEALTH-Birth complications (miscarriages, s…
12	Blockade of medical supplies --> Lack of disposables: gloves (examination, surgical gloves, etc), gowns, gauze pads, sterilization supplies, syringes, urinary supplies, NG tubes, bandages and dressings, urine test strips, sutures --> Destruction, loss, and collapse of healthcare services --> WOMEN'S HEALTH-Lack of access to contraceptives --> WOMEN'S HEALTH-Unplanned pregnancies --> WOMEN'S HEALT…
11	Blockade of medical supplies --> Lack of disposables: gloves (examination, surgical gloves, etc), gowns, gauze pads, sterilization supplies, syringes, urinary supplies, NG tubes, bandages and dressings, urine test strips, sutures --> Destruction, loss, and collapse of healthcare services --> WOMEN'S HEALTH-Lack of access to contraceptives --> WOMEN'S HEALTH-Unplanned pregnancies --> WOMEN'S HEALT…
11	Blockade of medical supplies --> Lack of disposables: gloves (examination, surgical gloves, etc), gowns, gauze pads, sterilization supplies, syringes, urinary supplies, NG tubes, bandages and dressings, urine test strips, sutures --> Destruction, loss, and collapse of healthcare services --> WOMEN'S HEALTH-Lack of access to contraceptives --> WOMEN'S HEALTH-Unplanned pregnancies --> WOMEN'S HEALT…
10	Blockade of medical supplies --> Lack of disposables: gloves (examination, surgical gloves, etc), gowns, gauze pads, sterilization supplies, syringes, urinary supplies, NG tubes, bandages and dressings, urine test strips, sutures --> Destruction, loss, and collapse of healthcare services --> WOMEN'S HEALTH-DESTRUCTION & LOSS OF RESOURCES TO ADDRESS NEED (iv) --> WOMEN'S HEALTH-[INCREASING NEED] X…
9	Blockade of medical supplies --> Lack of disposables: gloves (examination, surgical gloves, etc), gowns, gauze pads, sterilization supplies, syringes, urinary supplies, NG tubes, bandages and dressings, urine test strips, sutures --> Destruction, loss, and collapse of healthcare services --> WOMEN'S HEALTH-DESTRUCTION & LOSS OF RESOURCES TO ADDRESS NEED (iv) --> WOMEN'S HEALTH-[INCREASING NEED] X…
9	Blockade of medical supplies --> Lack of disposables: gloves (examination, surgical gloves, etc), gowns, gauze pads, sterilization supplies, syringes, urinary supplies, NG tubes, bandages and dressings, urine test strips, sutures --> Destruction, loss, and collapse of healthcare services --> WOMEN'S HEALTH-DESTRUCTION & LOSS OF RESOURCES TO ADDRESS NEED (iv) --> WOMEN'S HEALTH-[INCREASING NEED] X…
7	Blockade of medical supplies --> Lack of disposables: gloves (examination, surgical gloves, etc), gowns, gauze pads, sterilization supplies, syringes, urinary supplies, NG tubes, bandages and dressings, urine test strips, sutures --> Destruction, loss, and collapse of healthcare services --> Shortage and depletion of critical lab / diagnostic supplies (e.g., reagents, urine test strips) --> Inabi…
7	Blockade of medical supplies --> Lack of disposables: gloves (examination, surgical gloves, etc), gowns, gauze pads, sterilization supplies, syringes, urinary supplies, NG tubes, bandages and dressings, urine test strips, sutures --> Destruction, loss, and collapse of healthcare services --> Shortage and depletion of medicines (e.g., anesthetics, antibiotics, analgesics, and other essential medic…
7	Blockade of medical supplies --> Shortage and depletion of critical lab / diagnostic supplies (e.g., reagents, urine test strips) --> Destruction, loss, and collapse of healthcare services --> DESTRUCTION & LOSS OF RESOURCES TO ADDRESS NEED (ii) --> [INCREASING NEED] X [DESTRUCTION & LOSS OF RESOURCES TO ADDRESS NEED] (ii) --> Untreated or temporarily treated injuries (e.g. external fixation for …
7	Blockade of medical supplies --> Shortage and depletion of medicines (e.g., anesthetics, antibiotics, analgesics, and other essential medicines) --> Destruction, loss, and collapse of healthcare services --> DESTRUCTION & LOSS OF RESOURCES TO ADDRESS NEED (ii) --> [INCREASING NEED] X [DESTRUCTION & LOSS OF RESOURCES TO ADDRESS NEED] (ii) --> Untreated or temporarily treated injuries (e.g. externa…
7	Blockade of medical supplies --> Lack of disposables: gloves (examination, surgical gloves, etc), gowns, gauze pads, sterilization supplies, syringes, urinary supplies, NG tubes, bandages and dressings, urine test strips, sutures --> Destruction, loss, and collapse of healthcare services --> DESTRUCTION & LOSS OF RESOURCES TO ADDRESS NEED (ii) --> [INCREASING NEED] X [DESTRUCTION & LOSS OF RESOUR…
12	Blockade of medical supplies --> Shortage and depletion of critical lab / diagnostic supplies (e.g., reagents, urine test strips) --> Destruction, loss, and collapse of healthcare services --> WOMEN'S HEALTH-Lack of prenatal care and nutrition --> WOMEN'S HEALTH-Birth complications (miscarriages, stillbirths, prematurity) --> WOMEN'S HEALTH-INCREASING NEED (iv) --> WOMEN'S HEALTH-[INCREASING NEED…
11	Blockade of medical supplies --> Shortage and depletion of critical lab / diagnostic supplies (e.g., reagents, urine test strips) --> Destruction, loss, and collapse of healthcare services --> WOMEN'S HEALTH-Lack of prenatal care and nutrition --> WOMEN'S HEALTH-Birth complications (miscarriages, stillbirths, prematurity) --> WOMEN'S HEALTH-INCREASING NEED (iv) --> WOMEN'S HEALTH-[INCREASING NEED…
11	Blockade of medical supplies --> Shortage and depletion of critical lab / diagnostic supplies (e.g., reagents, urine test strips) --> Destruction, loss, and collapse of healthcare services --> WOMEN'S HEALTH-Lack of prenatal care and nutrition --> WOMEN'S HEALTH-Birth complications (miscarriages, stillbirths, prematurity) --> WOMEN'S HEALTH-INCREASING NEED (iv) --> WOMEN'S HEALTH-[INCREASING NEED…
8	Blockade of medical supplies --> Shortage and depletion of critical lab / diagnostic supplies (e.g., reagents, urine test strips) --> Destruction, loss, and collapse of healthcare services --> WOMEN'S HEALTH-Lack of prenatal care and nutrition --> WOMEN'S HEALTH-Birth complications (miscarriages, stillbirths, prematurity) --> WOMEN'S HEALTH-Caregivers unable to provide needed care effectively -->…
12	Blockade of medical supplies --> Shortage and depletion of critical lab / diagnostic supplies (e.g., reagents, urine test strips) --> Destruction, loss, and collapse of healthcare services --> WOMEN'S HEALTH-Lack of access to contraceptives --> WOMEN'S HEALTH-Unplanned pregnancies --> WOMEN'S HEALTH-INCREASING NEED (iv) --> WOMEN'S HEALTH-[INCREASING NEED] X [DESTRUCTION & LOSS OF RESOURCES TO AD…
11	Blockade of medical supplies --> Shortage and depletion of critical lab / diagnostic supplies (e.g., reagents, urine test strips) --> Destruction, loss, and collapse of healthcare services --> WOMEN'S HEALTH-Lack of access to contraceptives --> WOMEN'S HEALTH-Unplanned pregnancies --> WOMEN'S HEALTH-INCREASING NEED (iv) --> WOMEN'S HEALTH-[INCREASING NEED] X [DESTRUCTION & LOSS OF RESOURCES TO AD…
11	Blockade of medical supplies --> Shortage and depletion of critical lab / diagnostic supplies (e.g., reagents, urine test strips) --> Destruction, loss, and collapse of healthcare services --> WOMEN'S HEALTH-Lack of access to contraceptives --> WOMEN'S HEALTH-Unplanned pregnancies --> WOMEN'S HEALTH-INCREASING NEED (iv) --> WOMEN'S HEALTH-[INCREASING NEED] X [DESTRUCTION & LOSS OF RESOURCES TO AD…
10	Blockade of medical supplies --> Shortage and depletion of critical lab / diagnostic supplies (e.g., reagents, urine test strips) --> Destruction, loss, and collapse of healthcare services --> WOMEN'S HEALTH-DESTRUCTION & LOSS OF RESOURCES TO ADDRESS NEED (iv) --> WOMEN'S HEALTH-[INCREASING NEED] X [DESTRUCTION & LOSS OF RESOURCES TO ADDRESS NEED] (vi) --> WOMEN'S HEALTH-Increased maternal health…
9	Blockade of medical supplies --> Shortage and depletion of critical lab / diagnostic supplies (e.g., reagents, urine test strips) --> Destruction, loss, and collapse of healthcare services --> WOMEN'S HEALTH-DESTRUCTION & LOSS OF RESOURCES TO ADDRESS NEED (iv) --> WOMEN'S HEALTH-[INCREASING NEED] X [DESTRUCTION & LOSS OF RESOURCES TO ADDRESS NEED] (vi) --> WOMEN'S HEALTH-Increased maternal health…
9	Blockade of medical supplies --> Shortage and depletion of critical lab / diagnostic supplies (e.g., reagents, urine test strips) --> Destruction, loss, and collapse of healthcare services --> WOMEN'S HEALTH-DESTRUCTION & LOSS OF RESOURCES TO ADDRESS NEED (iv) --> WOMEN'S HEALTH-[INCREASING NEED] X [DESTRUCTION & LOSS OF RESOURCES TO ADDRESS NEED] (vi) --> WOMEN'S HEALTH-Increased maternal and ne…
12	Blockade of medical supplies --> Shortage and depletion of medicines (e.g., anesthetics, antibiotics, analgesics, and other essential medicines) --> Destruction, loss, and collapse of healthcare services --> WOMEN'S HEALTH-Lack of prenatal care and nutrition --> WOMEN'S HEALTH-Birth complications (miscarriages, stillbirths, prematurity) --> WOMEN'S HEALTH-INCREASING NEED (iv) --> WOMEN'S HEALTH-[…
11	Blockade of medical supplies --> Shortage and depletion of medicines (e.g., anesthetics, antibiotics, analgesics, and other essential medicines) --> Destruction, loss, and collapse of healthcare services --> WOMEN'S HEALTH-Lack of prenatal care and nutrition --> WOMEN'S HEALTH-Birth complications (miscarriages, stillbirths, prematurity) --> WOMEN'S HEALTH-INCREASING NEED (iv) --> WOMEN'S HEALTH-[…
11	Blockade of medical supplies --> Shortage and depletion of medicines (e.g., anesthetics, antibiotics, analgesics, and other essential medicines) --> Destruction, loss, and collapse of healthcare services --> WOMEN'S HEALTH-Lack of prenatal care and nutrition --> WOMEN'S HEALTH-Birth complications (miscarriages, stillbirths, prematurity) --> WOMEN'S HEALTH-INCREASING NEED (iv) --> WOMEN'S HEALTH-[…
8	Blockade of medical supplies --> Shortage and depletion of medicines (e.g., anesthetics, antibiotics, analgesics, and other essential medicines) --> Destruction, loss, and collapse of healthcare services --> WOMEN'S HEALTH-Lack of prenatal care and nutrition --> WOMEN'S HEALTH-Birth complications (miscarriages, stillbirths, prematurity) --> WOMEN'S HEALTH-Caregivers unable to provide needed care …
12	Blockade of medical supplies --> Shortage and depletion of medicines (e.g., anesthetics, antibiotics, analgesics, and other essential medicines) --> Destruction, loss, and collapse of healthcare services --> WOMEN'S HEALTH-Lack of access to contraceptives --> WOMEN'S HEALTH-Unplanned pregnancies --> WOMEN'S HEALTH-INCREASING NEED (iv) --> WOMEN'S HEALTH-[INCREASING NEED] X [DESTRUCTION & LOSS OF …
11	Blockade of medical supplies --> Shortage and depletion of medicines (e.g., anesthetics, antibiotics, analgesics, and other essential medicines) --> Destruction, loss, and collapse of healthcare services --> WOMEN'S HEALTH-Lack of access to contraceptives --> WOMEN'S HEALTH-Unplanned pregnancies --> WOMEN'S HEALTH-INCREASING NEED (iv) --> WOMEN'S HEALTH-[INCREASING NEED] X [DESTRUCTION & LOSS OF …
11	Blockade of medical supplies --> Shortage and depletion of medicines (e.g., anesthetics, antibiotics, analgesics, and other essential medicines) --> Destruction, loss, and collapse of healthcare services --> WOMEN'S HEALTH-Lack of access to contraceptives --> WOMEN'S HEALTH-Unplanned pregnancies --> WOMEN'S HEALTH-INCREASING NEED (iv) --> WOMEN'S HEALTH-[INCREASING NEED] X [DESTRUCTION & LOSS OF …
10	Blockade of medical supplies --> Shortage and depletion of medicines (e.g., anesthetics, antibiotics, analgesics, and other essential medicines) --> Destruction, loss, and collapse of healthcare services --> WOMEN'S HEALTH-DESTRUCTION & LOSS OF RESOURCES TO ADDRESS NEED (iv) --> WOMEN'S HEALTH-[INCREASING NEED] X [DESTRUCTION & LOSS OF RESOURCES TO ADDRESS NEED] (vi) --> WOMEN'S HEALTH-Increased …
9	Blockade of medical supplies --> Shortage and depletion of medicines (e.g., anesthetics, antibiotics, analgesics, and other essential medicines) --> Destruction, loss, and collapse of healthcare services --> WOMEN'S HEALTH-DESTRUCTION & LOSS OF RESOURCES TO ADDRESS NEED (iv) --> WOMEN'S HEALTH-[INCREASING NEED] X [DESTRUCTION & LOSS OF RESOURCES TO ADDRESS NEED] (vi) --> WOMEN'S HEALTH-Increased …
9	Blockade of medical supplies --> Shortage and depletion of medicines (e.g., anesthetics, antibiotics, analgesics, and other essential medicines) --> Destruction, loss, and collapse of healthcare services --> WOMEN'S HEALTH-DESTRUCTION & LOSS OF RESOURCES TO ADDRESS NEED (iv) --> WOMEN'S HEALTH-[INCREASING NEED] X [DESTRUCTION & LOSS OF RESOURCES TO ADDRESS NEED] (vi) --> WOMEN'S HEALTH-Increased …
12	Blockade of medical supplies --> Lack of disposables: gloves (examination, surgical gloves, etc), gowns, gauze pads, sterilization supplies, syringes, urinary supplies, NG tubes, bandages and dressings, urine test strips, sutures --> Destruction, loss, and collapse of healthcare services --> WOMEN'S HEALTH-Lack of prenatal care and nutrition --> WOMEN'S HEALTH-Birth complications (miscarriages, s…
11	Blockade of medical supplies --> Lack of disposables: gloves (examination, surgical gloves, etc), gowns, gauze pads, sterilization supplies, syringes, urinary supplies, NG tubes, bandages and dressings, urine test strips, sutures --> Destruction, loss, and collapse of healthcare services --> WOMEN'S HEALTH-Lack of prenatal care and nutrition --> WOMEN'S HEALTH-Birth complications (miscarriages, s…
11	Blockade of medical supplies --> Lack of disposables: gloves (examination, surgical gloves, etc), gowns, gauze pads, sterilization supplies, syringes, urinary supplies, NG tubes, bandages and dressings, urine test strips, sutures --> Destruction, loss, and collapse of healthcare services --> WOMEN'S HEALTH-Lack of prenatal care and nutrition --> WOMEN'S HEALTH-Birth complications (miscarriages, s…
8	Blockade of medical supplies --> Lack of disposables: gloves (examination, surgical gloves, etc), gowns, gauze pads, sterilization supplies, syringes, urinary supplies, NG tubes, bandages and dressings, urine test strips, sutures --> Destruction, loss, and collapse of healthcare services --> WOMEN'S HEALTH-Lack of prenatal care and nutrition --> WOMEN'S HEALTH-Birth complications (miscarriages, s…
12	Blockade of medical supplies --> Lack of disposables: gloves (examination, surgical gloves, etc), gowns, gauze pads, sterilization supplies, syringes, urinary supplies, NG tubes, bandages and dressings, urine test strips, sutures --> Destruction, loss, and collapse of healthcare services --> WOMEN'S HEALTH-Lack of access to contraceptives --> WOMEN'S HEALTH-Unplanned pregnancies --> WOMEN'S HEALT…
11	Blockade of medical supplies --> Lack of disposables: gloves (examination, surgical gloves, etc), gowns, gauze pads, sterilization supplies, syringes, urinary supplies, NG tubes, bandages and dressings, urine test strips, sutures --> Destruction, loss, and collapse of healthcare services --> WOMEN'S HEALTH-Lack of access to contraceptives --> WOMEN'S HEALTH-Unplanned pregnancies --> WOMEN'S HEALT…
11	Blockade of medical supplies --> Lack of disposables: gloves (examination, surgical gloves, etc), gowns, gauze pads, sterilization supplies, syringes, urinary supplies, NG tubes, bandages and dressings, urine test strips, sutures --> Destruction, loss, and collapse of healthcare services --> WOMEN'S HEALTH-Lack of access to contraceptives --> WOMEN'S HEALTH-Unplanned pregnancies --> WOMEN'S HEALT…
10	Blockade of medical supplies --> Lack of disposables: gloves (examination, surgical gloves, etc), gowns, gauze pads, sterilization supplies, syringes, urinary supplies, NG tubes, bandages and dressings, urine test strips, sutures --> Destruction, loss, and collapse of healthcare services --> WOMEN'S HEALTH-DESTRUCTION & LOSS OF RESOURCES TO ADDRESS NEED (iv) --> WOMEN'S HEALTH-[INCREASING NEED] X…
9	Blockade of medical supplies --> Lack of disposables: gloves (examination, surgical gloves, etc), gowns, gauze pads, sterilization supplies, syringes, urinary supplies, NG tubes, bandages and dressings, urine test strips, sutures --> Destruction, loss, and collapse of healthcare services --> WOMEN'S HEALTH-DESTRUCTION & LOSS OF RESOURCES TO ADDRESS NEED (iv) --> WOMEN'S HEALTH-[INCREASING NEED] X…
9	Blockade of medical supplies --> Lack of disposables: gloves (examination, surgical gloves, etc), gowns, gauze pads, sterilization supplies, syringes, urinary supplies, NG tubes, bandages and dressings, urine test strips, sutures --> Destruction, loss, and collapse of healthcare services --> WOMEN'S HEALTH-DESTRUCTION & LOSS OF RESOURCES TO ADDRESS NEED (iv) --> WOMEN'S HEALTH-[INCREASING NEED] X…
6	Blockade of medical supplies --> Shortage and depletion of critical lab / diagnostic supplies (e.g., reagents, urine test strips) --> Destruction, loss, and collapse of healthcare services --> Lack of disposables: gloves (examination, surgical gloves, etc), gowns, gauze pads, sterilization supplies, syringes, urinary supplies, NG tubes, bandages and dressings, urine test strips, sutures --> Incre…
6	Blockade of medical supplies --> Shortage and depletion of medicines (e.g., anesthetics, antibiotics, analgesics, and other essential medicines) --> Destruction, loss, and collapse of healthcare services --> Lack of disposables: gloves (examination, surgical gloves, etc), gowns, gauze pads, sterilization supplies, syringes, urinary supplies, NG tubes, bandages and dressings, urine test strips, su…
4	Blockade of medical supplies --> Lack of disposables: gloves (examination, surgical gloves, etc), gowns, gauze pads, sterilization supplies, syringes, urinary supplies, NG tubes, bandages and dressings, urine test strips, sutures --> Increased infection risk --> Preventable disease deaths
13	Blockade of medical supplies --> Shortage and depletion of critical lab / diagnostic supplies (e.g., reagents, urine test strips) --> Destruction, loss, and collapse of healthcare services --> WOMEN'S HEALTH-Lack of prenatal care and nutrition --> WOMEN'S HEALTH-Birth complications (miscarriages, stillbirths, prematurity) --> WOMEN'S HEALTH-INCREASING NEED (iv) --> WOMEN'S HEALTH-[INCREASING NEED…
12	Blockade of medical supplies --> Shortage and depletion of critical lab / diagnostic supplies (e.g., reagents, urine test strips) --> Destruction, loss, and collapse of healthcare services --> WOMEN'S HEALTH-Lack of prenatal care and nutrition --> WOMEN'S HEALTH-Birth complications (miscarriages, stillbirths, prematurity) --> WOMEN'S HEALTH-INCREASING NEED (iv) --> WOMEN'S HEALTH-[INCREASING NEED…
12	Blockade of medical supplies --> Shortage and depletion of critical lab / diagnostic supplies (e.g., reagents, urine test strips) --> Destruction, loss, and collapse of healthcare services --> WOMEN'S HEALTH-Lack of prenatal care and nutrition --> WOMEN'S HEALTH-Birth complications (miscarriages, stillbirths, prematurity) --> WOMEN'S HEALTH-INCREASING NEED (iv) --> WOMEN'S HEALTH-[INCREASING NEED…
9	Blockade of medical supplies --> Shortage and depletion of critical lab / diagnostic supplies (e.g., reagents, urine test strips) --> Destruction, loss, and collapse of healthcare services --> WOMEN'S HEALTH-Lack of prenatal care and nutrition --> WOMEN'S HEALTH-Birth complications (miscarriages, stillbirths, prematurity) --> WOMEN'S HEALTH-Caregivers unable to provide needed care effectively -->…
13	Blockade of medical supplies --> Shortage and depletion of critical lab / diagnostic supplies (e.g., reagents, urine test strips) --> Destruction, loss, and collapse of healthcare services --> WOMEN'S HEALTH-Lack of access to contraceptives --> WOMEN'S HEALTH-Unplanned pregnancies --> WOMEN'S HEALTH-INCREASING NEED (iv) --> WOMEN'S HEALTH-[INCREASING NEED] X [DESTRUCTION & LOSS OF RESOURCES TO AD…
12	Blockade of medical supplies --> Shortage and depletion of critical lab / diagnostic supplies (e.g., reagents, urine test strips) --> Destruction, loss, and collapse of healthcare services --> WOMEN'S HEALTH-Lack of access to contraceptives --> WOMEN'S HEALTH-Unplanned pregnancies --> WOMEN'S HEALTH-INCREASING NEED (iv) --> WOMEN'S HEALTH-[INCREASING NEED] X [DESTRUCTION & LOSS OF RESOURCES TO AD…
12	Blockade of medical supplies --> Shortage and depletion of critical lab / diagnostic supplies (e.g., reagents, urine test strips) --> Destruction, loss, and collapse of healthcare services --> WOMEN'S HEALTH-Lack of access to contraceptives --> WOMEN'S HEALTH-Unplanned pregnancies --> WOMEN'S HEALTH-INCREASING NEED (iv) --> WOMEN'S HEALTH-[INCREASING NEED] X [DESTRUCTION & LOSS OF RESOURCES TO AD…
11	Blockade of medical supplies --> Shortage and depletion of critical lab / diagnostic supplies (e.g., reagents, urine test strips) --> Destruction, loss, and collapse of healthcare services --> WOMEN'S HEALTH-DESTRUCTION & LOSS OF RESOURCES TO ADDRESS NEED (iv) --> WOMEN'S HEALTH-[INCREASING NEED] X [DESTRUCTION & LOSS OF RESOURCES TO ADDRESS NEED] (vi) --> WOMEN'S HEALTH-Increased maternal health…
10	Blockade of medical supplies --> Shortage and depletion of critical lab / diagnostic supplies (e.g., reagents, urine test strips) --> Destruction, loss, and collapse of healthcare services --> WOMEN'S HEALTH-DESTRUCTION & LOSS OF RESOURCES TO ADDRESS NEED (iv) --> WOMEN'S HEALTH-[INCREASING NEED] X [DESTRUCTION & LOSS OF RESOURCES TO ADDRESS NEED] (vi) --> WOMEN'S HEALTH-Increased maternal health…
10	Blockade of medical supplies --> Shortage and depletion of critical lab / diagnostic supplies (e.g., reagents, urine test strips) --> Destruction, loss, and collapse of healthcare services --> WOMEN'S HEALTH-DESTRUCTION & LOSS OF RESOURCES TO ADDRESS NEED (iv) --> WOMEN'S HEALTH-[INCREASING NEED] X [DESTRUCTION & LOSS OF RESOURCES TO ADDRESS NEED] (vi) --> WOMEN'S HEALTH-Increased maternal and ne…
13	Blockade of medical supplies --> Shortage and depletion of medicines (e.g., anesthetics, antibiotics, analgesics, and other essential medicines) --> Destruction, loss, and collapse of healthcare services --> WOMEN'S HEALTH-Lack of prenatal care and nutrition --> WOMEN'S HEALTH-Birth complications (miscarriages, stillbirths, prematurity) --> WOMEN'S HEALTH-INCREASING NEED (iv) --> WOMEN'S HEALTH-[…
12	Blockade of medical supplies --> Shortage and depletion of medicines (e.g., anesthetics, antibiotics, analgesics, and other essential medicines) --> Destruction, loss, and collapse of healthcare services --> WOMEN'S HEALTH-Lack of prenatal care and nutrition --> WOMEN'S HEALTH-Birth complications (miscarriages, stillbirths, prematurity) --> WOMEN'S HEALTH-INCREASING NEED (iv) --> WOMEN'S HEALTH-[…
12	Blockade of medical supplies --> Shortage and depletion of medicines (e.g., anesthetics, antibiotics, analgesics, and other essential medicines) --> Destruction, loss, and collapse of healthcare services --> WOMEN'S HEALTH-Lack of prenatal care and nutrition --> WOMEN'S HEALTH-Birth complications (miscarriages, stillbirths, prematurity) --> WOMEN'S HEALTH-INCREASING NEED (iv) --> WOMEN'S HEALTH-[…
9	Blockade of medical supplies --> Shortage and depletion of medicines (e.g., anesthetics, antibiotics, analgesics, and other essential medicines) --> Destruction, loss, and collapse of healthcare services --> WOMEN'S HEALTH-Lack of prenatal care and nutrition --> WOMEN'S HEALTH-Birth complications (miscarriages, stillbirths, prematurity) --> WOMEN'S HEALTH-Caregivers unable to provide needed care …
13	Blockade of medical supplies --> Shortage and depletion of medicines (e.g., anesthetics, antibiotics, analgesics, and other essential medicines) --> Destruction, loss, and collapse of healthcare services --> WOMEN'S HEALTH-Lack of access to contraceptives --> WOMEN'S HEALTH-Unplanned pregnancies --> WOMEN'S HEALTH-INCREASING NEED (iv) --> WOMEN'S HEALTH-[INCREASING NEED] X [DESTRUCTION & LOSS OF …
12	Blockade of medical supplies --> Shortage and depletion of medicines (e.g., anesthetics, antibiotics, analgesics, and other essential medicines) --> Destruction, loss, and collapse of healthcare services --> WOMEN'S HEALTH-Lack of access to contraceptives --> WOMEN'S HEALTH-Unplanned pregnancies --> WOMEN'S HEALTH-INCREASING NEED (iv) --> WOMEN'S HEALTH-[INCREASING NEED] X [DESTRUCTION & LOSS OF …
12	Blockade of medical supplies --> Shortage and depletion of medicines (e.g., anesthetics, antibiotics, analgesics, and other essential medicines) --> Destruction, loss, and collapse of healthcare services --> WOMEN'S HEALTH-Lack of access to contraceptives --> WOMEN'S HEALTH-Unplanned pregnancies --> WOMEN'S HEALTH-INCREASING NEED (iv) --> WOMEN'S HEALTH-[INCREASING NEED] X [DESTRUCTION & LOSS OF …
11	Blockade of medical supplies --> Shortage and depletion of medicines (e.g., anesthetics, antibiotics, analgesics, and other essential medicines) --> Destruction, loss, and collapse of healthcare services --> WOMEN'S HEALTH-DESTRUCTION & LOSS OF RESOURCES TO ADDRESS NEED (iv) --> WOMEN'S HEALTH-[INCREASING NEED] X [DESTRUCTION & LOSS OF RESOURCES TO ADDRESS NEED] (vi) --> WOMEN'S HEALTH-Increased …
10	Blockade of medical supplies --> Shortage and depletion of medicines (e.g., anesthetics, antibiotics, analgesics, and other essential medicines) --> Destruction, loss, and collapse of healthcare services --> WOMEN'S HEALTH-DESTRUCTION & LOSS OF RESOURCES TO ADDRESS NEED (iv) --> WOMEN'S HEALTH-[INCREASING NEED] X [DESTRUCTION & LOSS OF RESOURCES TO ADDRESS NEED] (vi) --> WOMEN'S HEALTH-Increased …
10	Blockade of medical supplies --> Shortage and depletion of medicines (e.g., anesthetics, antibiotics, analgesics, and other essential medicines) --> Destruction, loss, and collapse of healthcare services --> WOMEN'S HEALTH-DESTRUCTION & LOSS OF RESOURCES TO ADDRESS NEED (iv) --> WOMEN'S HEALTH-[INCREASING NEED] X [DESTRUCTION & LOSS OF RESOURCES TO ADDRESS NEED] (vi) --> WOMEN'S HEALTH-Increased …
13	Blockade of medical supplies --> Lack of disposables: gloves (examination, surgical gloves, etc), gowns, gauze pads, sterilization supplies, syringes, urinary supplies, NG tubes, bandages and dressings, urine test strips, sutures --> Destruction, loss, and collapse of healthcare services --> WOMEN'S HEALTH-Lack of prenatal care and nutrition --> WOMEN'S HEALTH-Birth complications (miscarriages, s…
12	Blockade of medical supplies --> Lack of disposables: gloves (examination, surgical gloves, etc), gowns, gauze pads, sterilization supplies, syringes, urinary supplies, NG tubes, bandages and dressings, urine test strips, sutures --> Destruction, loss, and collapse of healthcare services --> WOMEN'S HEALTH-Lack of prenatal care and nutrition --> WOMEN'S HEALTH-Birth complications (miscarriages, s…
12	Blockade of medical supplies --> Lack of disposables: gloves (examination, surgical gloves, etc), gowns, gauze pads, sterilization supplies, syringes, urinary supplies, NG tubes, bandages and dressings, urine test strips, sutures --> Destruction, loss, and collapse of healthcare services --> WOMEN'S HEALTH-Lack of prenatal care and nutrition --> WOMEN'S HEALTH-Birth complications (miscarriages, s…
9	Blockade of medical supplies --> Lack of disposables: gloves (examination, surgical gloves, etc), gowns, gauze pads, sterilization supplies, syringes, urinary supplies, NG tubes, bandages and dressings, urine test strips, sutures --> Destruction, loss, and collapse of healthcare services --> WOMEN'S HEALTH-Lack of prenatal care and nutrition --> WOMEN'S HEALTH-Birth complications (miscarriages, s…
13	Blockade of medical supplies --> Lack of disposables: gloves (examination, surgical gloves, etc), gowns, gauze pads, sterilization supplies, syringes, urinary supplies, NG tubes, bandages and dressings, urine test strips, sutures --> Destruction, loss, and collapse of healthcare services --> WOMEN'S HEALTH-Lack of access to contraceptives --> WOMEN'S HEALTH-Unplanned pregnancies --> WOMEN'S HEALT…
12	Blockade of medical supplies --> Lack of disposables: gloves (examination, surgical gloves, etc), gowns, gauze pads, sterilization supplies, syringes, urinary supplies, NG tubes, bandages and dressings, urine test strips, sutures --> Destruction, loss, and collapse of healthcare services --> WOMEN'S HEALTH-Lack of access to contraceptives --> WOMEN'S HEALTH-Unplanned pregnancies --> WOMEN'S HEALT…
12	Blockade of medical supplies --> Lack of disposables: gloves (examination, surgical gloves, etc), gowns, gauze pads, sterilization supplies, syringes, urinary supplies, NG tubes, bandages and dressings, urine test strips, sutures --> Destruction, loss, and collapse of healthcare services --> WOMEN'S HEALTH-Lack of access to contraceptives --> WOMEN'S HEALTH-Unplanned pregnancies --> WOMEN'S HEALT…
11	Blockade of medical supplies --> Lack of disposables: gloves (examination, surgical gloves, etc), gowns, gauze pads, sterilization supplies, syringes, urinary supplies, NG tubes, bandages and dressings, urine test strips, sutures --> Destruction, loss, and collapse of healthcare services --> WOMEN'S HEALTH-DESTRUCTION & LOSS OF RESOURCES TO ADDRESS NEED (iv) --> WOMEN'S HEALTH-[INCREASING NEED] X…
10	Blockade of medical supplies --> Lack of disposables: gloves (examination, surgical gloves, etc), gowns, gauze pads, sterilization supplies, syringes, urinary supplies, NG tubes, bandages and dressings, urine test strips, sutures --> Destruction, loss, and collapse of healthcare services --> WOMEN'S HEALTH-DESTRUCTION & LOSS OF RESOURCES TO ADDRESS NEED (iv) --> WOMEN'S HEALTH-[INCREASING NEED] X…
10	Blockade of medical supplies --> Lack of disposables: gloves (examination, surgical gloves, etc), gowns, gauze pads, sterilization supplies, syringes, urinary supplies, NG tubes, bandages and dressings, urine test strips, sutures --> Destruction, loss, and collapse of healthcare services --> WOMEN'S HEALTH-DESTRUCTION & LOSS OF RESOURCES TO ADDRESS NEED (iv) --> WOMEN'S HEALTH-[INCREASING NEED] X…
12	Blockade of transport of essential items (e.g., fuel) --> Lack of fuel --> Destruction, loss, and collapse of healthcare services --> WOMEN'S HEALTH-Lack of prenatal care and nutrition --> WOMEN'S HEALTH-Birth complications (miscarriages, stillbirths, prematurity) --> WOMEN'S HEALTH-INCREASING NEED (iv) --> WOMEN'S HEALTH-[INCREASING NEED] X [DESTRUCTION & LOSS OF RESOURCES TO ADDRESS NEED] (vi) …
11	Blockade of transport of essential items (e.g., fuel) --> Lack of fuel --> Destruction, loss, and collapse of healthcare services --> WOMEN'S HEALTH-Lack of prenatal care and nutrition --> WOMEN'S HEALTH-Birth complications (miscarriages, stillbirths, prematurity) --> WOMEN'S HEALTH-INCREASING NEED (iv) --> WOMEN'S HEALTH-[INCREASING NEED] X [DESTRUCTION & LOSS OF RESOURCES TO ADDRESS NEED] (vi) …
11	Blockade of transport of essential items (e.g., fuel) --> Lack of fuel --> Destruction, loss, and collapse of healthcare services --> WOMEN'S HEALTH-Lack of prenatal care and nutrition --> WOMEN'S HEALTH-Birth complications (miscarriages, stillbirths, prematurity) --> WOMEN'S HEALTH-INCREASING NEED (iv) --> WOMEN'S HEALTH-[INCREASING NEED] X [DESTRUCTION & LOSS OF RESOURCES TO ADDRESS NEED] (vi) …
8	Blockade of transport of essential items (e.g., fuel) --> Lack of fuel --> Destruction, loss, and collapse of healthcare services --> WOMEN'S HEALTH-Lack of prenatal care and nutrition --> WOMEN'S HEALTH-Birth complications (miscarriages, stillbirths, prematurity) --> WOMEN'S HEALTH-Caregivers unable to provide needed care effectively --> Delay in or inadequate provision of critically needed care…
12	Blockade of transport of essential items (e.g., fuel) --> Lack of fuel --> Destruction, loss, and collapse of healthcare services --> WOMEN'S HEALTH-Lack of access to contraceptives --> WOMEN'S HEALTH-Unplanned pregnancies --> WOMEN'S HEALTH-INCREASING NEED (iv) --> WOMEN'S HEALTH-[INCREASING NEED] X [DESTRUCTION & LOSS OF RESOURCES TO ADDRESS NEED] (vi) --> WOMEN'S HEALTH-Increased maternal heal…
11	Blockade of transport of essential items (e.g., fuel) --> Lack of fuel --> Destruction, loss, and collapse of healthcare services --> WOMEN'S HEALTH-Lack of access to contraceptives --> WOMEN'S HEALTH-Unplanned pregnancies --> WOMEN'S HEALTH-INCREASING NEED (iv) --> WOMEN'S HEALTH-[INCREASING NEED] X [DESTRUCTION & LOSS OF RESOURCES TO ADDRESS NEED] (vi) --> WOMEN'S HEALTH-Increased maternal heal…
11	Blockade of transport of essential items (e.g., fuel) --> Lack of fuel --> Destruction, loss, and collapse of healthcare services --> WOMEN'S HEALTH-Lack of access to contraceptives --> WOMEN'S HEALTH-Unplanned pregnancies --> WOMEN'S HEALTH-INCREASING NEED (iv) --> WOMEN'S HEALTH-[INCREASING NEED] X [DESTRUCTION & LOSS OF RESOURCES TO ADDRESS NEED] (vi) --> WOMEN'S HEALTH-Increased maternal and …
10	Blockade of transport of essential items (e.g., fuel) --> Lack of fuel --> Destruction, loss, and collapse of healthcare services --> WOMEN'S HEALTH-DESTRUCTION & LOSS OF RESOURCES TO ADDRESS NEED (iv) --> WOMEN'S HEALTH-[INCREASING NEED] X [DESTRUCTION & LOSS OF RESOURCES TO ADDRESS NEED] (vi) --> WOMEN'S HEALTH-Increased maternal health risks --> WOMEN'S HEALTH-Increased maternal and neonatal d…
9	Blockade of transport of essential items (e.g., fuel) --> Lack of fuel --> Destruction, loss, and collapse of healthcare services --> WOMEN'S HEALTH-DESTRUCTION & LOSS OF RESOURCES TO ADDRESS NEED (iv) --> WOMEN'S HEALTH-[INCREASING NEED] X [DESTRUCTION & LOSS OF RESOURCES TO ADDRESS NEED] (vi) --> WOMEN'S HEALTH-Increased maternal health risks --> WOMEN'S HEALTH-Caregivers unable to provide need…
9	Blockade of transport of essential items (e.g., fuel) --> Lack of fuel --> Destruction, loss, and collapse of healthcare services --> WOMEN'S HEALTH-DESTRUCTION & LOSS OF RESOURCES TO ADDRESS NEED (iv) --> WOMEN'S HEALTH-[INCREASING NEED] X [DESTRUCTION & LOSS OF RESOURCES TO ADDRESS NEED] (vi) --> WOMEN'S HEALTH-Increased maternal and neonatal deaths --> WOMEN'S HEALTH-Caregivers unable to provi…
7	Blockade of transport of essential items (e.g., fuel) --> Lack of fuel --> Destruction, loss, and collapse of healthcare services --> Shortage and depletion of critical lab / diagnostic supplies (e.g., reagents, urine test strips) --> Inability to monitor patient status --> Delayed detection of complications --> Deterioration of Patient condition
6	Blockade of transport of essential items (e.g., fuel) --> Lack of fuel --> Destruction, loss, and collapse of healthcare services --> Lack of disposables: gloves (examination, surgical gloves, etc), gowns, gauze pads, sterilization supplies, syringes, urinary supplies, NG tubes, bandages and dressings, urine test strips, sutures --> Increased infection risk --> Deterioration of Patient condition
6	Blockade of transport of essential items (e.g., fuel) --> Lack of fuel --> Destruction, loss, and collapse of healthcare services --> Lack of disposables: gloves (examination, surgical gloves, etc), gowns, gauze pads, sterilization supplies, syringes, urinary supplies, NG tubes, bandages and dressings, urine test strips, sutures --> Prevention of patient examination and intervention --> Deteriora…
7	Blockade of transport of essential items (e.g., fuel) --> Lack of fuel --> Destruction, loss, and collapse of healthcare services --> Shortage and depletion of medicines (e.g., anesthetics, antibiotics, analgesics, and other essential medicines) --> Inadequate management of patients --> Patients progressing to late stages of disease --> Deterioration of Patient condition
7	Blockade of transport of essential items (e.g., fuel) --> Lack of fuel --> Loss of electricity --> Sporadic ICU function --> Manual ventilation of patients throughout the night --> Delay in or inadequate provision of critically needed care --> Deterioration of Patient condition
7	Blockade of transport of essential items (e.g., fuel) --> Lack of fuel --> Destruction, loss, and collapse of healthcare services --> DESTRUCTION & LOSS OF RESOURCES TO ADDRESS NEED (ii) --> [INCREASING NEED] X [DESTRUCTION & LOSS OF RESOURCES TO ADDRESS NEED] (ii) --> Untreated or temporarily treated injuries (e.g. external fixation for fractures) --> Infections and complications
12	Blockade of transport of essential items (e.g., fuel) --> Lack of fuel --> Destruction, loss, and collapse of healthcare services --> WOMEN'S HEALTH-Lack of prenatal care and nutrition --> WOMEN'S HEALTH-Birth complications (miscarriages, stillbirths, prematurity) --> WOMEN'S HEALTH-INCREASING NEED (iv) --> WOMEN'S HEALTH-[INCREASING NEED] X [DESTRUCTION & LOSS OF RESOURCES TO ADDRESS NEED] (vi) …
11	Blockade of transport of essential items (e.g., fuel) --> Lack of fuel --> Destruction, loss, and collapse of healthcare services --> WOMEN'S HEALTH-Lack of prenatal care and nutrition --> WOMEN'S HEALTH-Birth complications (miscarriages, stillbirths, prematurity) --> WOMEN'S HEALTH-INCREASING NEED (iv) --> WOMEN'S HEALTH-[INCREASING NEED] X [DESTRUCTION & LOSS OF RESOURCES TO ADDRESS NEED] (vi) …
11	Blockade of transport of essential items (e.g., fuel) --> Lack of fuel --> Destruction, loss, and collapse of healthcare services --> WOMEN'S HEALTH-Lack of prenatal care and nutrition --> WOMEN'S HEALTH-Birth complications (miscarriages, stillbirths, prematurity) --> WOMEN'S HEALTH-INCREASING NEED (iv) --> WOMEN'S HEALTH-[INCREASING NEED] X [DESTRUCTION & LOSS OF RESOURCES TO ADDRESS NEED] (vi) …
8	Blockade of transport of essential items (e.g., fuel) --> Lack of fuel --> Destruction, loss, and collapse of healthcare services --> WOMEN'S HEALTH-Lack of prenatal care and nutrition --> WOMEN'S HEALTH-Birth complications (miscarriages, stillbirths, prematurity) --> WOMEN'S HEALTH-Caregivers unable to provide needed care effectively --> Delayed presentation to health care environment --> Initia…
12	Blockade of transport of essential items (e.g., fuel) --> Lack of fuel --> Destruction, loss, and collapse of healthcare services --> WOMEN'S HEALTH-Lack of access to contraceptives --> WOMEN'S HEALTH-Unplanned pregnancies --> WOMEN'S HEALTH-INCREASING NEED (iv) --> WOMEN'S HEALTH-[INCREASING NEED] X [DESTRUCTION & LOSS OF RESOURCES TO ADDRESS NEED] (vi) --> WOMEN'S HEALTH-Increased maternal heal…
11	Blockade of transport of essential items (e.g., fuel) --> Lack of fuel --> Destruction, loss, and collapse of healthcare services --> WOMEN'S HEALTH-Lack of access to contraceptives --> WOMEN'S HEALTH-Unplanned pregnancies --> WOMEN'S HEALTH-INCREASING NEED (iv) --> WOMEN'S HEALTH-[INCREASING NEED] X [DESTRUCTION & LOSS OF RESOURCES TO ADDRESS NEED] (vi) --> WOMEN'S HEALTH-Increased maternal heal…
11	Blockade of transport of essential items (e.g., fuel) --> Lack of fuel --> Destruction, loss, and collapse of healthcare services --> WOMEN'S HEALTH-Lack of access to contraceptives --> WOMEN'S HEALTH-Unplanned pregnancies --> WOMEN'S HEALTH-INCREASING NEED (iv) --> WOMEN'S HEALTH-[INCREASING NEED] X [DESTRUCTION & LOSS OF RESOURCES TO ADDRESS NEED] (vi) --> WOMEN'S HEALTH-Increased maternal and …
10	Blockade of transport of essential items (e.g., fuel) --> Lack of fuel --> Destruction, loss, and collapse of healthcare services --> WOMEN'S HEALTH-DESTRUCTION & LOSS OF RESOURCES TO ADDRESS NEED (iv) --> WOMEN'S HEALTH-[INCREASING NEED] X [DESTRUCTION & LOSS OF RESOURCES TO ADDRESS NEED] (vi) --> WOMEN'S HEALTH-Increased maternal health risks --> WOMEN'S HEALTH-Increased maternal and neonatal d…
9	Blockade of transport of essential items (e.g., fuel) --> Lack of fuel --> Destruction, loss, and collapse of healthcare services --> WOMEN'S HEALTH-DESTRUCTION & LOSS OF RESOURCES TO ADDRESS NEED (iv) --> WOMEN'S HEALTH-[INCREASING NEED] X [DESTRUCTION & LOSS OF RESOURCES TO ADDRESS NEED] (vi) --> WOMEN'S HEALTH-Increased maternal health risks --> WOMEN'S HEALTH-Caregivers unable to provide need…
9	Blockade of transport of essential items (e.g., fuel) --> Lack of fuel --> Destruction, loss, and collapse of healthcare services --> WOMEN'S HEALTH-DESTRUCTION & LOSS OF RESOURCES TO ADDRESS NEED (iv) --> WOMEN'S HEALTH-[INCREASING NEED] X [DESTRUCTION & LOSS OF RESOURCES TO ADDRESS NEED] (vi) --> WOMEN'S HEALTH-Increased maternal and neonatal deaths --> WOMEN'S HEALTH-Caregivers unable to provi…
6	Blockade of transport of essential items (e.g., fuel) --> Lack of fuel --> Destruction, loss, and collapse of healthcare services --> Lack of disposables: gloves (examination, surgical gloves, etc), gowns, gauze pads, sterilization supplies, syringes, urinary supplies, NG tubes, bandages and dressings, urine test strips, sutures --> Increased infection risk --> Preventable disease deaths
13	Blockade of transport of essential items (e.g., fuel) --> Lack of fuel --> Destruction, loss, and collapse of healthcare services --> WOMEN'S HEALTH-Lack of prenatal care and nutrition --> WOMEN'S HEALTH-Birth complications (miscarriages, stillbirths, prematurity) --> WOMEN'S HEALTH-INCREASING NEED (iv) --> WOMEN'S HEALTH-[INCREASING NEED] X [DESTRUCTION & LOSS OF RESOURCES TO ADDRESS NEED] (vi) …
12	Blockade of transport of essential items (e.g., fuel) --> Lack of fuel --> Destruction, loss, and collapse of healthcare services --> WOMEN'S HEALTH-Lack of prenatal care and nutrition --> WOMEN'S HEALTH-Birth complications (miscarriages, stillbirths, prematurity) --> WOMEN'S HEALTH-INCREASING NEED (iv) --> WOMEN'S HEALTH-[INCREASING NEED] X [DESTRUCTION & LOSS OF RESOURCES TO ADDRESS NEED] (vi) …
12	Blockade of transport of essential items (e.g., fuel) --> Lack of fuel --> Destruction, loss, and collapse of healthcare services --> WOMEN'S HEALTH-Lack of prenatal care and nutrition --> WOMEN'S HEALTH-Birth complications (miscarriages, stillbirths, prematurity) --> WOMEN'S HEALTH-INCREASING NEED (iv) --> WOMEN'S HEALTH-[INCREASING NEED] X [DESTRUCTION & LOSS OF RESOURCES TO ADDRESS NEED] (vi) …
9	Blockade of transport of essential items (e.g., fuel) --> Lack of fuel --> Destruction, loss, and collapse of healthcare services --> WOMEN'S HEALTH-Lack of prenatal care and nutrition --> WOMEN'S HEALTH-Birth complications (miscarriages, stillbirths, prematurity) --> WOMEN'S HEALTH-Caregivers unable to provide needed care effectively --> DESTRUCTION & LOSS OF RESOURCES TO ADDRESS NEED (vi) --> […
13	Blockade of transport of essential items (e.g., fuel) --> Lack of fuel --> Destruction, loss, and collapse of healthcare services --> WOMEN'S HEALTH-Lack of access to contraceptives --> WOMEN'S HEALTH-Unplanned pregnancies --> WOMEN'S HEALTH-INCREASING NEED (iv) --> WOMEN'S HEALTH-[INCREASING NEED] X [DESTRUCTION & LOSS OF RESOURCES TO ADDRESS NEED] (vi) --> WOMEN'S HEALTH-Increased maternal heal…
12	Blockade of transport of essential items (e.g., fuel) --> Lack of fuel --> Destruction, loss, and collapse of healthcare services --> WOMEN'S HEALTH-Lack of access to contraceptives --> WOMEN'S HEALTH-Unplanned pregnancies --> WOMEN'S HEALTH-INCREASING NEED (iv) --> WOMEN'S HEALTH-[INCREASING NEED] X [DESTRUCTION & LOSS OF RESOURCES TO ADDRESS NEED] (vi) --> WOMEN'S HEALTH-Increased maternal heal…
12	Blockade of transport of essential items (e.g., fuel) --> Lack of fuel --> Destruction, loss, and collapse of healthcare services --> WOMEN'S HEALTH-Lack of access to contraceptives --> WOMEN'S HEALTH-Unplanned pregnancies --> WOMEN'S HEALTH-INCREASING NEED (iv) --> WOMEN'S HEALTH-[INCREASING NEED] X [DESTRUCTION & LOSS OF RESOURCES TO ADDRESS NEED] (vi) --> WOMEN'S HEALTH-Increased maternal and …
11	Blockade of transport of essential items (e.g., fuel) --> Lack of fuel --> Destruction, loss, and collapse of healthcare services --> WOMEN'S HEALTH-DESTRUCTION & LOSS OF RESOURCES TO ADDRESS NEED (iv) --> WOMEN'S HEALTH-[INCREASING NEED] X [DESTRUCTION & LOSS OF RESOURCES TO ADDRESS NEED] (vi) --> WOMEN'S HEALTH-Increased maternal health risks --> WOMEN'S HEALTH-Increased maternal and neonatal d…
10	Blockade of transport of essential items (e.g., fuel) --> Lack of fuel --> Destruction, loss, and collapse of healthcare services --> WOMEN'S HEALTH-DESTRUCTION & LOSS OF RESOURCES TO ADDRESS NEED (iv) --> WOMEN'S HEALTH-[INCREASING NEED] X [DESTRUCTION & LOSS OF RESOURCES TO ADDRESS NEED] (vi) --> WOMEN'S HEALTH-Increased maternal health risks --> WOMEN'S HEALTH-Caregivers unable to provide need…
10	Blockade of transport of essential items (e.g., fuel) --> Lack of fuel --> Destruction, loss, and collapse of healthcare services --> WOMEN'S HEALTH-DESTRUCTION & LOSS OF RESOURCES TO ADDRESS NEED (iv) --> WOMEN'S HEALTH-[INCREASING NEED] X [DESTRUCTION & LOSS OF RESOURCES TO ADDRESS NEED] (vi) --> WOMEN'S HEALTH-Increased maternal and neonatal deaths --> WOMEN'S HEALTH-Caregivers unable to provi…
18	Blockade preventing entry of spare parts and tools --> Destruction of laboratories preventing water quality testing --> DESTRUCTION & LOSS OF RESOURCES TO ADDRESS NEED (v) --> [INCREASING NEED] X [DESTRUCTION & LOSS OF RESOURCES TO ADDRESS NEED] (v) --> Forces population to move to places where water is available --> Fear of being prevented from returning home or fear their land will be occupied …
17	Blockade preventing entry of spare parts and tools --> Destruction of laboratories preventing water quality testing --> DESTRUCTION & LOSS OF RESOURCES TO ADDRESS NEED (v) --> [INCREASING NEED] X [DESTRUCTION & LOSS OF RESOURCES TO ADDRESS NEED] (v) --> Forces population to move to places where water is available --> Fear of being prevented from returning home or fear their land will be occupied …
16	Blockade preventing entry of spare parts and tools --> Destruction of laboratories preventing water quality testing --> DESTRUCTION & LOSS OF RESOURCES TO ADDRESS NEED (v) --> [INCREASING NEED] X [DESTRUCTION & LOSS OF RESOURCES TO ADDRESS NEED] (v) --> Forces population to move to places where water is available --> Fear of being prevented from returning home or fear their land will be occupied …
15	Blockade preventing entry of spare parts and tools --> Destruction of laboratories preventing water quality testing --> DESTRUCTION & LOSS OF RESOURCES TO ADDRESS NEED (v) --> [INCREASING NEED] X [DESTRUCTION & LOSS OF RESOURCES TO ADDRESS NEED] (v) --> Forces population to move to places where water is available --> Fear of being prevented from returning home or fear their land will be occupied …
15	Blockade preventing entry of spare parts and tools --> Destruction of laboratories preventing water quality testing --> DESTRUCTION & LOSS OF RESOURCES TO ADDRESS NEED (v) --> [INCREASING NEED] X [DESTRUCTION & LOSS OF RESOURCES TO ADDRESS NEED] (v) --> Forces population to move to places where water is available --> Fear of being prevented from returning home or fear their land will be occupied …
19	Blockade preventing entry of spare parts and tools --> Destruction of laboratories preventing water quality testing --> DESTRUCTION & LOSS OF RESOURCES TO ADDRESS NEED (v) --> [INCREASING NEED] X [DESTRUCTION & LOSS OF RESOURCES TO ADDRESS NEED] (v) --> Forces population to move to places where water is available --> Fear of being prevented from returning home or fear their land will be occupied …
18	Blockade preventing entry of spare parts and tools --> Destruction of laboratories preventing water quality testing --> DESTRUCTION & LOSS OF RESOURCES TO ADDRESS NEED (v) --> [INCREASING NEED] X [DESTRUCTION & LOSS OF RESOURCES TO ADDRESS NEED] (v) --> Forces population to move to places where water is available --> Fear of being prevented from returning home or fear their land will be occupied …
18	Blockade preventing entry of spare parts and tools --> Destruction of laboratories preventing water quality testing --> DESTRUCTION & LOSS OF RESOURCES TO ADDRESS NEED (v) --> [INCREASING NEED] X [DESTRUCTION & LOSS OF RESOURCES TO ADDRESS NEED] (v) --> Forces population to move to places where water is available --> Fear of being prevented from returning home or fear their land will be occupied …
15	Blockade preventing entry of spare parts and tools --> Destruction of laboratories preventing water quality testing --> DESTRUCTION & LOSS OF RESOURCES TO ADDRESS NEED (v) --> [INCREASING NEED] X [DESTRUCTION & LOSS OF RESOURCES TO ADDRESS NEED] (v) --> Forces population to move to places where water is available --> Fear of being prevented from returning home or fear their land will be occupied …
18	Blockade preventing entry of spare parts and tools --> Destruction of laboratories preventing water quality testing --> DESTRUCTION & LOSS OF RESOURCES TO ADDRESS NEED (v) --> [INCREASING NEED] X [DESTRUCTION & LOSS OF RESOURCES TO ADDRESS NEED] (v) --> Forces population to move to places where water is available --> Fear of being prevented from returning home or fear their land will be occupied …
17	Blockade preventing entry of spare parts and tools --> Destruction of laboratories preventing water quality testing --> DESTRUCTION & LOSS OF RESOURCES TO ADDRESS NEED (v) --> [INCREASING NEED] X [DESTRUCTION & LOSS OF RESOURCES TO ADDRESS NEED] (v) --> Forces population to move to places where water is available --> Fear of being prevented from returning home or fear their land will be occupied …
17	Blockade preventing entry of spare parts and tools --> Destruction of laboratories preventing water quality testing --> DESTRUCTION & LOSS OF RESOURCES TO ADDRESS NEED (v) --> [INCREASING NEED] X [DESTRUCTION & LOSS OF RESOURCES TO ADDRESS NEED] (v) --> Forces population to move to places where water is available --> Fear of being prevented from returning home or fear their land will be occupied …
18	Blockade preventing entry of spare parts and tools --> Destruction of laboratories preventing water quality testing --> DESTRUCTION & LOSS OF RESOURCES TO ADDRESS NEED (v) --> [INCREASING NEED] X [DESTRUCTION & LOSS OF RESOURCES TO ADDRESS NEED] (v) --> Forces population to move to places where water is available --> Fear of being prevented from returning home or fear their land will be occupied …
17	Blockade preventing entry of spare parts and tools --> Destruction of laboratories preventing water quality testing --> DESTRUCTION & LOSS OF RESOURCES TO ADDRESS NEED (v) --> [INCREASING NEED] X [DESTRUCTION & LOSS OF RESOURCES TO ADDRESS NEED] (v) --> Forces population to move to places where water is available --> Fear of being prevented from returning home or fear their land will be occupied …
16	Blockade preventing entry of spare parts and tools --> Destruction of laboratories preventing water quality testing --> DESTRUCTION & LOSS OF RESOURCES TO ADDRESS NEED (v) --> [INCREASING NEED] X [DESTRUCTION & LOSS OF RESOURCES TO ADDRESS NEED] (v) --> Forces population to move to places where water is available --> Fear of being prevented from returning home or fear their land will be occupied …
15	Blockade preventing entry of spare parts and tools --> Destruction of laboratories preventing water quality testing --> DESTRUCTION & LOSS OF RESOURCES TO ADDRESS NEED (v) --> [INCREASING NEED] X [DESTRUCTION & LOSS OF RESOURCES TO ADDRESS NEED] (v) --> Forces population to move to places where water is available --> Fear of being prevented from returning home or fear their land will be occupied …
15	Blockade preventing entry of spare parts and tools --> Destruction of laboratories preventing water quality testing --> DESTRUCTION & LOSS OF RESOURCES TO ADDRESS NEED (v) --> [INCREASING NEED] X [DESTRUCTION & LOSS OF RESOURCES TO ADDRESS NEED] (v) --> Forces population to move to places where water is available --> Fear of being prevented from returning home or fear their land will be occupied …
19	Blockade preventing entry of spare parts and tools --> Destruction of laboratories preventing water quality testing --> DESTRUCTION & LOSS OF RESOURCES TO ADDRESS NEED (v) --> [INCREASING NEED] X [DESTRUCTION & LOSS OF RESOURCES TO ADDRESS NEED] (v) --> Forces population to move to places where water is available --> Fear of being prevented from returning home or fear their land will be occupied …
18	Blockade preventing entry of spare parts and tools --> Destruction of laboratories preventing water quality testing --> DESTRUCTION & LOSS OF RESOURCES TO ADDRESS NEED (v) --> [INCREASING NEED] X [DESTRUCTION & LOSS OF RESOURCES TO ADDRESS NEED] (v) --> Forces population to move to places where water is available --> Fear of being prevented from returning home or fear their land will be occupied …
18	Blockade preventing entry of spare parts and tools --> Destruction of laboratories preventing water quality testing --> DESTRUCTION & LOSS OF RESOURCES TO ADDRESS NEED (v) --> [INCREASING NEED] X [DESTRUCTION & LOSS OF RESOURCES TO ADDRESS NEED] (v) --> Forces population to move to places where water is available --> Fear of being prevented from returning home or fear their land will be occupied …
15	Blockade preventing entry of spare parts and tools --> Destruction of laboratories preventing water quality testing --> DESTRUCTION & LOSS OF RESOURCES TO ADDRESS NEED (v) --> [INCREASING NEED] X [DESTRUCTION & LOSS OF RESOURCES TO ADDRESS NEED] (v) --> Forces population to move to places where water is available --> Fear of being prevented from returning home or fear their land will be occupied …
18	Blockade preventing entry of spare parts and tools --> Destruction of laboratories preventing water quality testing --> DESTRUCTION & LOSS OF RESOURCES TO ADDRESS NEED (v) --> [INCREASING NEED] X [DESTRUCTION & LOSS OF RESOURCES TO ADDRESS NEED] (v) --> Forces population to move to places where water is available --> Fear of being prevented from returning home or fear their land will be occupied …
17	Blockade preventing entry of spare parts and tools --> Destruction of laboratories preventing water quality testing --> DESTRUCTION & LOSS OF RESOURCES TO ADDRESS NEED (v) --> [INCREASING NEED] X [DESTRUCTION & LOSS OF RESOURCES TO ADDRESS NEED] (v) --> Forces population to move to places where water is available --> Fear of being prevented from returning home or fear their land will be occupied …
17	Blockade preventing entry of spare parts and tools --> Destruction of laboratories preventing water quality testing --> DESTRUCTION & LOSS OF RESOURCES TO ADDRESS NEED (v) --> [INCREASING NEED] X [DESTRUCTION & LOSS OF RESOURCES TO ADDRESS NEED] (v) --> Forces population to move to places where water is available --> Fear of being prevented from returning home or fear their land will be occupied …
21	Blockade preventing entry of spare parts and tools --> Destruction of laboratories preventing water quality testing --> DESTRUCTION & LOSS OF RESOURCES TO ADDRESS NEED (v) --> [INCREASING NEED] X [DESTRUCTION & LOSS OF RESOURCES TO ADDRESS NEED] (v) --> Forces population to move to places where water is available --> Fear of being prevented from returning home or fear their land will be occupied …
20	Blockade preventing entry of spare parts and tools --> Destruction of laboratories preventing water quality testing --> DESTRUCTION & LOSS OF RESOURCES TO ADDRESS NEED (v) --> [INCREASING NEED] X [DESTRUCTION & LOSS OF RESOURCES TO ADDRESS NEED] (v) --> Forces population to move to places where water is available --> Fear of being prevented from returning home or fear their land will be occupied …
20	Blockade preventing entry of spare parts and tools --> Destruction of laboratories preventing water quality testing --> DESTRUCTION & LOSS OF RESOURCES TO ADDRESS NEED (v) --> [INCREASING NEED] X [DESTRUCTION & LOSS OF RESOURCES TO ADDRESS NEED] (v) --> Forces population to move to places where water is available --> Fear of being prevented from returning home or fear their land will be occupied …
17	Blockade preventing entry of spare parts and tools --> Destruction of laboratories preventing water quality testing --> DESTRUCTION & LOSS OF RESOURCES TO ADDRESS NEED (v) --> [INCREASING NEED] X [DESTRUCTION & LOSS OF RESOURCES TO ADDRESS NEED] (v) --> Forces population to move to places where water is available --> Fear of being prevented from returning home or fear their land will be occupied …
21	Blockade preventing entry of spare parts and tools --> Destruction of laboratories preventing water quality testing --> DESTRUCTION & LOSS OF RESOURCES TO ADDRESS NEED (v) --> [INCREASING NEED] X [DESTRUCTION & LOSS OF RESOURCES TO ADDRESS NEED] (v) --> Forces population to move to places where water is available --> Fear of being prevented from returning home or fear their land will be occupied …
20	Blockade preventing entry of spare parts and tools --> Destruction of laboratories preventing water quality testing --> DESTRUCTION & LOSS OF RESOURCES TO ADDRESS NEED (v) --> [INCREASING NEED] X [DESTRUCTION & LOSS OF RESOURCES TO ADDRESS NEED] (v) --> Forces population to move to places where water is available --> Fear of being prevented from returning home or fear their land will be occupied …
20	Blockade preventing entry of spare parts and tools --> Destruction of laboratories preventing water quality testing --> DESTRUCTION & LOSS OF RESOURCES TO ADDRESS NEED (v) --> [INCREASING NEED] X [DESTRUCTION & LOSS OF RESOURCES TO ADDRESS NEED] (v) --> Forces population to move to places where water is available --> Fear of being prevented from returning home or fear their land will be occupied …
19	Blockade preventing entry of spare parts and tools --> Destruction of laboratories preventing water quality testing --> DESTRUCTION & LOSS OF RESOURCES TO ADDRESS NEED (v) --> [INCREASING NEED] X [DESTRUCTION & LOSS OF RESOURCES TO ADDRESS NEED] (v) --> Forces population to move to places where water is available --> Fear of being prevented from returning home or fear their land will be occupied …
18	Blockade preventing entry of spare parts and tools --> Destruction of laboratories preventing water quality testing --> DESTRUCTION & LOSS OF RESOURCES TO ADDRESS NEED (v) --> [INCREASING NEED] X [DESTRUCTION & LOSS OF RESOURCES TO ADDRESS NEED] (v) --> Forces population to move to places where water is available --> Fear of being prevented from returning home or fear their land will be occupied …
18	Blockade preventing entry of spare parts and tools --> Destruction of laboratories preventing water quality testing --> DESTRUCTION & LOSS OF RESOURCES TO ADDRESS NEED (v) --> [INCREASING NEED] X [DESTRUCTION & LOSS OF RESOURCES TO ADDRESS NEED] (v) --> Forces population to move to places where water is available --> Fear of being prevented from returning home or fear their land will be occupied …
16	Blockade preventing entry of spare parts and tools --> Destruction of laboratories preventing water quality testing --> DESTRUCTION & LOSS OF RESOURCES TO ADDRESS NEED (v) --> [INCREASING NEED] X [DESTRUCTION & LOSS OF RESOURCES TO ADDRESS NEED] (v) --> Forces population to move to places where water is available --> Fear of being prevented from returning home or fear their land will be occupied …
15	Blockade preventing entry of spare parts and tools --> Destruction of laboratories preventing water quality testing --> DESTRUCTION & LOSS OF RESOURCES TO ADDRESS NEED (v) --> [INCREASING NEED] X [DESTRUCTION & LOSS OF RESOURCES TO ADDRESS NEED] (v) --> Forces population to move to places where water is available --> Fear of being prevented from returning home or fear their land will be occupied …
15	Blockade preventing entry of spare parts and tools --> Destruction of laboratories preventing water quality testing --> DESTRUCTION & LOSS OF RESOURCES TO ADDRESS NEED (v) --> [INCREASING NEED] X [DESTRUCTION & LOSS OF RESOURCES TO ADDRESS NEED] (v) --> Forces population to move to places where water is available --> Fear of being prevented from returning home or fear their land will be occupied …
16	Blockade preventing entry of spare parts and tools --> Destruction of laboratories preventing water quality testing --> DESTRUCTION & LOSS OF RESOURCES TO ADDRESS NEED (v) --> [INCREASING NEED] X [DESTRUCTION & LOSS OF RESOURCES TO ADDRESS NEED] (v) --> Forces population to move to places where water is available --> Fear of being prevented from returning home or fear their land will be occupied …
18	Blockade preventing entry of spare parts and tools --> Destruction of laboratories preventing water quality testing --> DESTRUCTION & LOSS OF RESOURCES TO ADDRESS NEED (v) --> [INCREASING NEED] X [DESTRUCTION & LOSS OF RESOURCES TO ADDRESS NEED] (v) --> Forces population to move to places where water is available --> Fear of being prevented from returning home or fear their land will be occupied …
17	Blockade preventing entry of spare parts and tools --> Destruction of laboratories preventing water quality testing --> DESTRUCTION & LOSS OF RESOURCES TO ADDRESS NEED (v) --> [INCREASING NEED] X [DESTRUCTION & LOSS OF RESOURCES TO ADDRESS NEED] (v) --> Forces population to move to places where water is available --> Fear of being prevented from returning home or fear their land will be occupied …
16	Blockade preventing entry of spare parts and tools --> Destruction of laboratories preventing water quality testing --> DESTRUCTION & LOSS OF RESOURCES TO ADDRESS NEED (v) --> [INCREASING NEED] X [DESTRUCTION & LOSS OF RESOURCES TO ADDRESS NEED] (v) --> Forces population to move to places where water is available --> Fear of being prevented from returning home or fear their land will be occupied …
15	Blockade preventing entry of spare parts and tools --> Destruction of laboratories preventing water quality testing --> DESTRUCTION & LOSS OF RESOURCES TO ADDRESS NEED (v) --> [INCREASING NEED] X [DESTRUCTION & LOSS OF RESOURCES TO ADDRESS NEED] (v) --> Forces population to move to places where water is available --> Fear of being prevented from returning home or fear their land will be occupied …
15	Blockade preventing entry of spare parts and tools --> Destruction of laboratories preventing water quality testing --> DESTRUCTION & LOSS OF RESOURCES TO ADDRESS NEED (v) --> [INCREASING NEED] X [DESTRUCTION & LOSS OF RESOURCES TO ADDRESS NEED] (v) --> Forces population to move to places where water is available --> Fear of being prevented from returning home or fear their land will be occupied …
19	Blockade preventing entry of spare parts and tools --> Destruction of laboratories preventing water quality testing --> DESTRUCTION & LOSS OF RESOURCES TO ADDRESS NEED (v) --> [INCREASING NEED] X [DESTRUCTION & LOSS OF RESOURCES TO ADDRESS NEED] (v) --> Forces population to move to places where water is available --> Fear of being prevented from returning home or fear their land will be occupied …
18	Blockade preventing entry of spare parts and tools --> Destruction of laboratories preventing water quality testing --> DESTRUCTION & LOSS OF RESOURCES TO ADDRESS NEED (v) --> [INCREASING NEED] X [DESTRUCTION & LOSS OF RESOURCES TO ADDRESS NEED] (v) --> Forces population to move to places where water is available --> Fear of being prevented from returning home or fear their land will be occupied …
18	Blockade preventing entry of spare parts and tools --> Destruction of laboratories preventing water quality testing --> DESTRUCTION & LOSS OF RESOURCES TO ADDRESS NEED (v) --> [INCREASING NEED] X [DESTRUCTION & LOSS OF RESOURCES TO ADDRESS NEED] (v) --> Forces population to move to places where water is available --> Fear of being prevented from returning home or fear their land will be occupied …
15	Blockade preventing entry of spare parts and tools --> Destruction of laboratories preventing water quality testing --> DESTRUCTION & LOSS OF RESOURCES TO ADDRESS NEED (v) --> [INCREASING NEED] X [DESTRUCTION & LOSS OF RESOURCES TO ADDRESS NEED] (v) --> Forces population to move to places where water is available --> Fear of being prevented from returning home or fear their land will be occupied …
18	Blockade preventing entry of spare parts and tools --> Destruction of laboratories preventing water quality testing --> DESTRUCTION & LOSS OF RESOURCES TO ADDRESS NEED (v) --> [INCREASING NEED] X [DESTRUCTION & LOSS OF RESOURCES TO ADDRESS NEED] (v) --> Forces population to move to places where water is available --> Fear of being prevented from returning home or fear their land will be occupied …
17	Blockade preventing entry of spare parts and tools --> Destruction of laboratories preventing water quality testing --> DESTRUCTION & LOSS OF RESOURCES TO ADDRESS NEED (v) --> [INCREASING NEED] X [DESTRUCTION & LOSS OF RESOURCES TO ADDRESS NEED] (v) --> Forces population to move to places where water is available --> Fear of being prevented from returning home or fear their land will be occupied …
17	Blockade preventing entry of spare parts and tools --> Destruction of laboratories preventing water quality testing --> DESTRUCTION & LOSS OF RESOURCES TO ADDRESS NEED (v) --> [INCREASING NEED] X [DESTRUCTION & LOSS OF RESOURCES TO ADDRESS NEED] (v) --> Forces population to move to places where water is available --> Fear of being prevented from returning home or fear their land will be occupied …
18	Blockade preventing entry of spare parts and tools --> Destruction of laboratories preventing water quality testing --> DESTRUCTION & LOSS OF RESOURCES TO ADDRESS NEED (v) --> [INCREASING NEED] X [DESTRUCTION & LOSS OF RESOURCES TO ADDRESS NEED] (v) --> Forces population to move to places where water is available --> Fear of being prevented from returning home or fear their land will be occupied …
17	Blockade preventing entry of spare parts and tools --> Destruction of laboratories preventing water quality testing --> DESTRUCTION & LOSS OF RESOURCES TO ADDRESS NEED (v) --> [INCREASING NEED] X [DESTRUCTION & LOSS OF RESOURCES TO ADDRESS NEED] (v) --> Forces population to move to places where water is available --> Fear of being prevented from returning home or fear their land will be occupied …
16	Blockade preventing entry of spare parts and tools --> Destruction of laboratories preventing water quality testing --> DESTRUCTION & LOSS OF RESOURCES TO ADDRESS NEED (v) --> [INCREASING NEED] X [DESTRUCTION & LOSS OF RESOURCES TO ADDRESS NEED] (v) --> Forces population to move to places where water is available --> Fear of being prevented from returning home or fear their land will be occupied …
15	Blockade preventing entry of spare parts and tools --> Destruction of laboratories preventing water quality testing --> DESTRUCTION & LOSS OF RESOURCES TO ADDRESS NEED (v) --> [INCREASING NEED] X [DESTRUCTION & LOSS OF RESOURCES TO ADDRESS NEED] (v) --> Forces population to move to places where water is available --> Fear of being prevented from returning home or fear their land will be occupied …
15	Blockade preventing entry of spare parts and tools --> Destruction of laboratories preventing water quality testing --> DESTRUCTION & LOSS OF RESOURCES TO ADDRESS NEED (v) --> [INCREASING NEED] X [DESTRUCTION & LOSS OF RESOURCES TO ADDRESS NEED] (v) --> Forces population to move to places where water is available --> Fear of being prevented from returning home or fear their land will be occupied …
19	Blockade preventing entry of spare parts and tools --> Destruction of laboratories preventing water quality testing --> DESTRUCTION & LOSS OF RESOURCES TO ADDRESS NEED (v) --> [INCREASING NEED] X [DESTRUCTION & LOSS OF RESOURCES TO ADDRESS NEED] (v) --> Forces population to move to places where water is available --> Fear of being prevented from returning home or fear their land will be occupied …
18	Blockade preventing entry of spare parts and tools --> Destruction of laboratories preventing water quality testing --> DESTRUCTION & LOSS OF RESOURCES TO ADDRESS NEED (v) --> [INCREASING NEED] X [DESTRUCTION & LOSS OF RESOURCES TO ADDRESS NEED] (v) --> Forces population to move to places where water is available --> Fear of being prevented from returning home or fear their land will be occupied …
18	Blockade preventing entry of spare parts and tools --> Destruction of laboratories preventing water quality testing --> DESTRUCTION & LOSS OF RESOURCES TO ADDRESS NEED (v) --> [INCREASING NEED] X [DESTRUCTION & LOSS OF RESOURCES TO ADDRESS NEED] (v) --> Forces population to move to places where water is available --> Fear of being prevented from returning home or fear their land will be occupied …
15	Blockade preventing entry of spare parts and tools --> Destruction of laboratories preventing water quality testing --> DESTRUCTION & LOSS OF RESOURCES TO ADDRESS NEED (v) --> [INCREASING NEED] X [DESTRUCTION & LOSS OF RESOURCES TO ADDRESS NEED] (v) --> Forces population to move to places where water is available --> Fear of being prevented from returning home or fear their land will be occupied …
18	Blockade preventing entry of spare parts and tools --> Destruction of laboratories preventing water quality testing --> DESTRUCTION & LOSS OF RESOURCES TO ADDRESS NEED (v) --> [INCREASING NEED] X [DESTRUCTION & LOSS OF RESOURCES TO ADDRESS NEED] (v) --> Forces population to move to places where water is available --> Fear of being prevented from returning home or fear their land will be occupied …
17	Blockade preventing entry of spare parts and tools --> Destruction of laboratories preventing water quality testing --> DESTRUCTION & LOSS OF RESOURCES TO ADDRESS NEED (v) --> [INCREASING NEED] X [DESTRUCTION & LOSS OF RESOURCES TO ADDRESS NEED] (v) --> Forces population to move to places where water is available --> Fear of being prevented from returning home or fear their land will be occupied …
17	Blockade preventing entry of spare parts and tools --> Destruction of laboratories preventing water quality testing --> DESTRUCTION & LOSS OF RESOURCES TO ADDRESS NEED (v) --> [INCREASING NEED] X [DESTRUCTION & LOSS OF RESOURCES TO ADDRESS NEED] (v) --> Forces population to move to places where water is available --> Fear of being prevented from returning home or fear their land will be occupied …
21	Blockade preventing entry of spare parts and tools --> Destruction of laboratories preventing water quality testing --> DESTRUCTION & LOSS OF RESOURCES TO ADDRESS NEED (v) --> [INCREASING NEED] X [DESTRUCTION & LOSS OF RESOURCES TO ADDRESS NEED] (v) --> Forces population to move to places where water is available --> Fear of being prevented from returning home or fear their land will be occupied …
20	Blockade preventing entry of spare parts and tools --> Destruction of laboratories preventing water quality testing --> DESTRUCTION & LOSS OF RESOURCES TO ADDRESS NEED (v) --> [INCREASING NEED] X [DESTRUCTION & LOSS OF RESOURCES TO ADDRESS NEED] (v) --> Forces population to move to places where water is available --> Fear of being prevented from returning home or fear their land will be occupied …
20	Blockade preventing entry of spare parts and tools --> Destruction of laboratories preventing water quality testing --> DESTRUCTION & LOSS OF RESOURCES TO ADDRESS NEED (v) --> [INCREASING NEED] X [DESTRUCTION & LOSS OF RESOURCES TO ADDRESS NEED] (v) --> Forces population to move to places where water is available --> Fear of being prevented from returning home or fear their land will be occupied …
17	Blockade preventing entry of spare parts and tools --> Destruction of laboratories preventing water quality testing --> DESTRUCTION & LOSS OF RESOURCES TO ADDRESS NEED (v) --> [INCREASING NEED] X [DESTRUCTION & LOSS OF RESOURCES TO ADDRESS NEED] (v) --> Forces population to move to places where water is available --> Fear of being prevented from returning home or fear their land will be occupied …
21	Blockade preventing entry of spare parts and tools --> Destruction of laboratories preventing water quality testing --> DESTRUCTION & LOSS OF RESOURCES TO ADDRESS NEED (v) --> [INCREASING NEED] X [DESTRUCTION & LOSS OF RESOURCES TO ADDRESS NEED] (v) --> Forces population to move to places where water is available --> Fear of being prevented from returning home or fear their land will be occupied …
20	Blockade preventing entry of spare parts and tools --> Destruction of laboratories preventing water quality testing --> DESTRUCTION & LOSS OF RESOURCES TO ADDRESS NEED (v) --> [INCREASING NEED] X [DESTRUCTION & LOSS OF RESOURCES TO ADDRESS NEED] (v) --> Forces population to move to places where water is available --> Fear of being prevented from returning home or fear their land will be occupied …
20	Blockade preventing entry of spare parts and tools --> Destruction of laboratories preventing water quality testing --> DESTRUCTION & LOSS OF RESOURCES TO ADDRESS NEED (v) --> [INCREASING NEED] X [DESTRUCTION & LOSS OF RESOURCES TO ADDRESS NEED] (v) --> Forces population to move to places where water is available --> Fear of being prevented from returning home or fear their land will be occupied …
19	Blockade preventing entry of spare parts and tools --> Destruction of laboratories preventing water quality testing --> DESTRUCTION & LOSS OF RESOURCES TO ADDRESS NEED (v) --> [INCREASING NEED] X [DESTRUCTION & LOSS OF RESOURCES TO ADDRESS NEED] (v) --> Forces population to move to places where water is available --> Fear of being prevented from returning home or fear their land will be occupied …
18	Blockade preventing entry of spare parts and tools --> Destruction of laboratories preventing water quality testing --> DESTRUCTION & LOSS OF RESOURCES TO ADDRESS NEED (v) --> [INCREASING NEED] X [DESTRUCTION & LOSS OF RESOURCES TO ADDRESS NEED] (v) --> Forces population to move to places where water is available --> Fear of being prevented from returning home or fear their land will be occupied …
18	Blockade preventing entry of spare parts and tools --> Destruction of laboratories preventing water quality testing --> DESTRUCTION & LOSS OF RESOURCES TO ADDRESS NEED (v) --> [INCREASING NEED] X [DESTRUCTION & LOSS OF RESOURCES TO ADDRESS NEED] (v) --> Forces population to move to places where water is available --> Fear of being prevented from returning home or fear their land will be occupied …
16	Blockade preventing entry of spare parts and tools --> Destruction of laboratories preventing water quality testing --> DESTRUCTION & LOSS OF RESOURCES TO ADDRESS NEED (v) --> [INCREASING NEED] X [DESTRUCTION & LOSS OF RESOURCES TO ADDRESS NEED] (v) --> Forces population to move to places where water is available --> Fear of being prevented from returning home or fear their land will be occupied …
15	Blockade preventing entry of spare parts and tools --> Destruction of laboratories preventing water quality testing --> DESTRUCTION & LOSS OF RESOURCES TO ADDRESS NEED (v) --> [INCREASING NEED] X [DESTRUCTION & LOSS OF RESOURCES TO ADDRESS NEED] (v) --> Forces population to move to places where water is available --> Fear of being prevented from returning home or fear their land will be occupied …
15	Blockade preventing entry of spare parts and tools --> Destruction of laboratories preventing water quality testing --> DESTRUCTION & LOSS OF RESOURCES TO ADDRESS NEED (v) --> [INCREASING NEED] X [DESTRUCTION & LOSS OF RESOURCES TO ADDRESS NEED] (v) --> Forces population to move to places where water is available --> Fear of being prevented from returning home or fear their land will be occupied …
16	Blockade preventing entry of spare parts and tools --> Destruction of laboratories preventing water quality testing --> DESTRUCTION & LOSS OF RESOURCES TO ADDRESS NEED (v) --> [INCREASING NEED] X [DESTRUCTION & LOSS OF RESOURCES TO ADDRESS NEED] (v) --> Forces population to move to places where water is available --> Fear of being prevented from returning home or fear their land will be occupied …
18	Blockade preventing entry of spare parts and tools --> Destruction of laboratories preventing water quality testing --> DESTRUCTION & LOSS OF RESOURCES TO ADDRESS NEED (v) --> [INCREASING NEED] X [DESTRUCTION & LOSS OF RESOURCES TO ADDRESS NEED] (v) --> Forces population to move to places where water is available --> Fear of being prevented from returning home or fear their land will be occupied …
17	Blockade preventing entry of spare parts and tools --> Destruction of laboratories preventing water quality testing --> DESTRUCTION & LOSS OF RESOURCES TO ADDRESS NEED (v) --> [INCREASING NEED] X [DESTRUCTION & LOSS OF RESOURCES TO ADDRESS NEED] (v) --> Forces population to move to places where water is available --> Fear of being prevented from returning home or fear their land will be occupied …
16	Blockade preventing entry of spare parts and tools --> Destruction of laboratories preventing water quality testing --> DESTRUCTION & LOSS OF RESOURCES TO ADDRESS NEED (v) --> [INCREASING NEED] X [DESTRUCTION & LOSS OF RESOURCES TO ADDRESS NEED] (v) --> Forces population to move to places where water is available --> Fear of being prevented from returning home or fear their land will be occupied …
15	Blockade preventing entry of spare parts and tools --> Destruction of laboratories preventing water quality testing --> DESTRUCTION & LOSS OF RESOURCES TO ADDRESS NEED (v) --> [INCREASING NEED] X [DESTRUCTION & LOSS OF RESOURCES TO ADDRESS NEED] (v) --> Forces population to move to places where water is available --> Fear of being prevented from returning home or fear their land will be occupied …
15	Blockade preventing entry of spare parts and tools --> Destruction of laboratories preventing water quality testing --> DESTRUCTION & LOSS OF RESOURCES TO ADDRESS NEED (v) --> [INCREASING NEED] X [DESTRUCTION & LOSS OF RESOURCES TO ADDRESS NEED] (v) --> Forces population to move to places where water is available --> Fear of being prevented from returning home or fear their land will be occupied …
19	Blockade preventing entry of spare parts and tools --> Destruction of laboratories preventing water quality testing --> DESTRUCTION & LOSS OF RESOURCES TO ADDRESS NEED (v) --> [INCREASING NEED] X [DESTRUCTION & LOSS OF RESOURCES TO ADDRESS NEED] (v) --> Forces population to move to places where water is available --> Fear of being prevented from returning home or fear their land will be occupied …
18	Blockade preventing entry of spare parts and tools --> Destruction of laboratories preventing water quality testing --> DESTRUCTION & LOSS OF RESOURCES TO ADDRESS NEED (v) --> [INCREASING NEED] X [DESTRUCTION & LOSS OF RESOURCES TO ADDRESS NEED] (v) --> Forces population to move to places where water is available --> Fear of being prevented from returning home or fear their land will be occupied …
18	Blockade preventing entry of spare parts and tools --> Destruction of laboratories preventing water quality testing --> DESTRUCTION & LOSS OF RESOURCES TO ADDRESS NEED (v) --> [INCREASING NEED] X [DESTRUCTION & LOSS OF RESOURCES TO ADDRESS NEED] (v) --> Forces population to move to places where water is available --> Fear of being prevented from returning home or fear their land will be occupied …
15	Blockade preventing entry of spare parts and tools --> Destruction of laboratories preventing water quality testing --> DESTRUCTION & LOSS OF RESOURCES TO ADDRESS NEED (v) --> [INCREASING NEED] X [DESTRUCTION & LOSS OF RESOURCES TO ADDRESS NEED] (v) --> Forces population to move to places where water is available --> Fear of being prevented from returning home or fear their land will be occupied …
18	Blockade preventing entry of spare parts and tools --> Destruction of laboratories preventing water quality testing --> DESTRUCTION & LOSS OF RESOURCES TO ADDRESS NEED (v) --> [INCREASING NEED] X [DESTRUCTION & LOSS OF RESOURCES TO ADDRESS NEED] (v) --> Forces population to move to places where water is available --> Fear of being prevented from returning home or fear their land will be occupied …
17	Blockade preventing entry of spare parts and tools --> Destruction of laboratories preventing water quality testing --> DESTRUCTION & LOSS OF RESOURCES TO ADDRESS NEED (v) --> [INCREASING NEED] X [DESTRUCTION & LOSS OF RESOURCES TO ADDRESS NEED] (v) --> Forces population to move to places where water is available --> Fear of being prevented from returning home or fear their land will be occupied …
17	Blockade preventing entry of spare parts and tools --> Destruction of laboratories preventing water quality testing --> DESTRUCTION & LOSS OF RESOURCES TO ADDRESS NEED (v) --> [INCREASING NEED] X [DESTRUCTION & LOSS OF RESOURCES TO ADDRESS NEED] (v) --> Forces population to move to places where water is available --> Fear of being prevented from returning home or fear their land will be occupied …
18	Blockade preventing entry of spare parts and tools --> Destruction of laboratories preventing water quality testing --> DESTRUCTION & LOSS OF RESOURCES TO ADDRESS NEED (v) --> [INCREASING NEED] X [DESTRUCTION & LOSS OF RESOURCES TO ADDRESS NEED] (v) --> Forces population to move to places where water is available --> Fear of being prevented from returning home or fear their land will be occupied …
17	Blockade preventing entry of spare parts and tools --> Destruction of laboratories preventing water quality testing --> DESTRUCTION & LOSS OF RESOURCES TO ADDRESS NEED (v) --> [INCREASING NEED] X [DESTRUCTION & LOSS OF RESOURCES TO ADDRESS NEED] (v) --> Forces population to move to places where water is available --> Fear of being prevented from returning home or fear their land will be occupied …
16	Blockade preventing entry of spare parts and tools --> Destruction of laboratories preventing water quality testing --> DESTRUCTION & LOSS OF RESOURCES TO ADDRESS NEED (v) --> [INCREASING NEED] X [DESTRUCTION & LOSS OF RESOURCES TO ADDRESS NEED] (v) --> Forces population to move to places where water is available --> Fear of being prevented from returning home or fear their land will be occupied …
15	Blockade preventing entry of spare parts and tools --> Destruction of laboratories preventing water quality testing --> DESTRUCTION & LOSS OF RESOURCES TO ADDRESS NEED (v) --> [INCREASING NEED] X [DESTRUCTION & LOSS OF RESOURCES TO ADDRESS NEED] (v) --> Forces population to move to places where water is available --> Fear of being prevented from returning home or fear their land will be occupied …
15	Blockade preventing entry of spare parts and tools --> Destruction of laboratories preventing water quality testing --> DESTRUCTION & LOSS OF RESOURCES TO ADDRESS NEED (v) --> [INCREASING NEED] X [DESTRUCTION & LOSS OF RESOURCES TO ADDRESS NEED] (v) --> Forces population to move to places where water is available --> Fear of being prevented from returning home or fear their land will be occupied …
19	Blockade preventing entry of spare parts and tools --> Destruction of laboratories preventing water quality testing --> DESTRUCTION & LOSS OF RESOURCES TO ADDRESS NEED (v) --> [INCREASING NEED] X [DESTRUCTION & LOSS OF RESOURCES TO ADDRESS NEED] (v) --> Forces population to move to places where water is available --> Fear of being prevented from returning home or fear their land will be occupied …
18	Blockade preventing entry of spare parts and tools --> Destruction of laboratories preventing water quality testing --> DESTRUCTION & LOSS OF RESOURCES TO ADDRESS NEED (v) --> [INCREASING NEED] X [DESTRUCTION & LOSS OF RESOURCES TO ADDRESS NEED] (v) --> Forces population to move to places where water is available --> Fear of being prevented from returning home or fear their land will be occupied …
18	Blockade preventing entry of spare parts and tools --> Destruction of laboratories preventing water quality testing --> DESTRUCTION & LOSS OF RESOURCES TO ADDRESS NEED (v) --> [INCREASING NEED] X [DESTRUCTION & LOSS OF RESOURCES TO ADDRESS NEED] (v) --> Forces population to move to places where water is available --> Fear of being prevented from returning home or fear their land will be occupied …
15	Blockade preventing entry of spare parts and tools --> Destruction of laboratories preventing water quality testing --> DESTRUCTION & LOSS OF RESOURCES TO ADDRESS NEED (v) --> [INCREASING NEED] X [DESTRUCTION & LOSS OF RESOURCES TO ADDRESS NEED] (v) --> Forces population to move to places where water is available --> Fear of being prevented from returning home or fear their land will be occupied …
18	Blockade preventing entry of spare parts and tools --> Destruction of laboratories preventing water quality testing --> DESTRUCTION & LOSS OF RESOURCES TO ADDRESS NEED (v) --> [INCREASING NEED] X [DESTRUCTION & LOSS OF RESOURCES TO ADDRESS NEED] (v) --> Forces population to move to places where water is available --> Fear of being prevented from returning home or fear their land will be occupied …
17	Blockade preventing entry of spare parts and tools --> Destruction of laboratories preventing water quality testing --> DESTRUCTION & LOSS OF RESOURCES TO ADDRESS NEED (v) --> [INCREASING NEED] X [DESTRUCTION & LOSS OF RESOURCES TO ADDRESS NEED] (v) --> Forces population to move to places where water is available --> Fear of being prevented from returning home or fear their land will be occupied …
17	Blockade preventing entry of spare parts and tools --> Destruction of laboratories preventing water quality testing --> DESTRUCTION & LOSS OF RESOURCES TO ADDRESS NEED (v) --> [INCREASING NEED] X [DESTRUCTION & LOSS OF RESOURCES TO ADDRESS NEED] (v) --> Forces population to move to places where water is available --> Fear of being prevented from returning home or fear their land will be occupied …
21	Blockade preventing entry of spare parts and tools --> Destruction of laboratories preventing water quality testing --> DESTRUCTION & LOSS OF RESOURCES TO ADDRESS NEED (v) --> [INCREASING NEED] X [DESTRUCTION & LOSS OF RESOURCES TO ADDRESS NEED] (v) --> Forces population to move to places where water is available --> Fear of being prevented from returning home or fear their land will be occupied …
20	Blockade preventing entry of spare parts and tools --> Destruction of laboratories preventing water quality testing --> DESTRUCTION & LOSS OF RESOURCES TO ADDRESS NEED (v) --> [INCREASING NEED] X [DESTRUCTION & LOSS OF RESOURCES TO ADDRESS NEED] (v) --> Forces population to move to places where water is available --> Fear of being prevented from returning home or fear their land will be occupied …
20	Blockade preventing entry of spare parts and tools --> Destruction of laboratories preventing water quality testing --> DESTRUCTION & LOSS OF RESOURCES TO ADDRESS NEED (v) --> [INCREASING NEED] X [DESTRUCTION & LOSS OF RESOURCES TO ADDRESS NEED] (v) --> Forces population to move to places where water is available --> Fear of being prevented from returning home or fear their land will be occupied …
17	Blockade preventing entry of spare parts and tools --> Destruction of laboratories preventing water quality testing --> DESTRUCTION & LOSS OF RESOURCES TO ADDRESS NEED (v) --> [INCREASING NEED] X [DESTRUCTION & LOSS OF RESOURCES TO ADDRESS NEED] (v) --> Forces population to move to places where water is available --> Fear of being prevented from returning home or fear their land will be occupied …
21	Blockade preventing entry of spare parts and tools --> Destruction of laboratories preventing water quality testing --> DESTRUCTION & LOSS OF RESOURCES TO ADDRESS NEED (v) --> [INCREASING NEED] X [DESTRUCTION & LOSS OF RESOURCES TO ADDRESS NEED] (v) --> Forces population to move to places where water is available --> Fear of being prevented from returning home or fear their land will be occupied …
20	Blockade preventing entry of spare parts and tools --> Destruction of laboratories preventing water quality testing --> DESTRUCTION & LOSS OF RESOURCES TO ADDRESS NEED (v) --> [INCREASING NEED] X [DESTRUCTION & LOSS OF RESOURCES TO ADDRESS NEED] (v) --> Forces population to move to places where water is available --> Fear of being prevented from returning home or fear their land will be occupied …
20	Blockade preventing entry of spare parts and tools --> Destruction of laboratories preventing water quality testing --> DESTRUCTION & LOSS OF RESOURCES TO ADDRESS NEED (v) --> [INCREASING NEED] X [DESTRUCTION & LOSS OF RESOURCES TO ADDRESS NEED] (v) --> Forces population to move to places where water is available --> Fear of being prevented from returning home or fear their land will be occupied …
19	Blockade preventing entry of spare parts and tools --> Destruction of laboratories preventing water quality testing --> DESTRUCTION & LOSS OF RESOURCES TO ADDRESS NEED (v) --> [INCREASING NEED] X [DESTRUCTION & LOSS OF RESOURCES TO ADDRESS NEED] (v) --> Forces population to move to places where water is available --> Fear of being prevented from returning home or fear their land will be occupied …
18	Blockade preventing entry of spare parts and tools --> Destruction of laboratories preventing water quality testing --> DESTRUCTION & LOSS OF RESOURCES TO ADDRESS NEED (v) --> [INCREASING NEED] X [DESTRUCTION & LOSS OF RESOURCES TO ADDRESS NEED] (v) --> Forces population to move to places where water is available --> Fear of being prevented from returning home or fear their land will be occupied …
18	Blockade preventing entry of spare parts and tools --> Destruction of laboratories preventing water quality testing --> DESTRUCTION & LOSS OF RESOURCES TO ADDRESS NEED (v) --> [INCREASING NEED] X [DESTRUCTION & LOSS OF RESOURCES TO ADDRESS NEED] (v) --> Forces population to move to places where water is available --> Fear of being prevented from returning home or fear their land will be occupied …
16	Blockade preventing entry of spare parts and tools --> Destruction of laboratories preventing water quality testing --> DESTRUCTION & LOSS OF RESOURCES TO ADDRESS NEED (v) --> [INCREASING NEED] X [DESTRUCTION & LOSS OF RESOURCES TO ADDRESS NEED] (v) --> Forces population to move to places where water is available --> Fear of being prevented from returning home or fear their land will be occupied …
15	Blockade preventing entry of spare parts and tools --> Destruction of laboratories preventing water quality testing --> DESTRUCTION & LOSS OF RESOURCES TO ADDRESS NEED (v) --> [INCREASING NEED] X [DESTRUCTION & LOSS OF RESOURCES TO ADDRESS NEED] (v) --> Forces population to move to places where water is available --> Fear of being prevented from returning home or fear their land will be occupied …
15	Blockade preventing entry of spare parts and tools --> Destruction of laboratories preventing water quality testing --> DESTRUCTION & LOSS OF RESOURCES TO ADDRESS NEED (v) --> [INCREASING NEED] X [DESTRUCTION & LOSS OF RESOURCES TO ADDRESS NEED] (v) --> Forces population to move to places where water is available --> Fear of being prevented from returning home or fear their land will be occupied …
16	Blockade preventing entry of spare parts and tools --> Destruction of laboratories preventing water quality testing --> DESTRUCTION & LOSS OF RESOURCES TO ADDRESS NEED (v) --> [INCREASING NEED] X [DESTRUCTION & LOSS OF RESOURCES TO ADDRESS NEED] (v) --> Forces population to move to places where water is available --> Fear of being prevented from returning home or fear their land will be occupied …
18	Blockade preventing entry of spare parts and tools --> Destruction of laboratories preventing water quality testing --> DESTRUCTION & LOSS OF RESOURCES TO ADDRESS NEED (v) --> [INCREASING NEED] X [DESTRUCTION & LOSS OF RESOURCES TO ADDRESS NEED] (v) --> Forces population to move to places where water is available --> Fear of being prevented from returning home or fear their land will be occupied …
17	Blockade preventing entry of spare parts and tools --> Destruction of laboratories preventing water quality testing --> DESTRUCTION & LOSS OF RESOURCES TO ADDRESS NEED (v) --> [INCREASING NEED] X [DESTRUCTION & LOSS OF RESOURCES TO ADDRESS NEED] (v) --> Forces population to move to places where water is available --> Fear of being prevented from returning home or fear their land will be occupied …
16	Blockade preventing entry of spare parts and tools --> Destruction of laboratories preventing water quality testing --> DESTRUCTION & LOSS OF RESOURCES TO ADDRESS NEED (v) --> [INCREASING NEED] X [DESTRUCTION & LOSS OF RESOURCES TO ADDRESS NEED] (v) --> Forces population to move to places where water is available --> Fear of being prevented from returning home or fear their land will be occupied …
15	Blockade preventing entry of spare parts and tools --> Destruction of laboratories preventing water quality testing --> DESTRUCTION & LOSS OF RESOURCES TO ADDRESS NEED (v) --> [INCREASING NEED] X [DESTRUCTION & LOSS OF RESOURCES TO ADDRESS NEED] (v) --> Forces population to move to places where water is available --> Fear of being prevented from returning home or fear their land will be occupied …
15	Blockade preventing entry of spare parts and tools --> Destruction of laboratories preventing water quality testing --> DESTRUCTION & LOSS OF RESOURCES TO ADDRESS NEED (v) --> [INCREASING NEED] X [DESTRUCTION & LOSS OF RESOURCES TO ADDRESS NEED] (v) --> Forces population to move to places where water is available --> Fear of being prevented from returning home or fear their land will be occupied …
19	Blockade preventing entry of spare parts and tools --> Destruction of laboratories preventing water quality testing --> DESTRUCTION & LOSS OF RESOURCES TO ADDRESS NEED (v) --> [INCREASING NEED] X [DESTRUCTION & LOSS OF RESOURCES TO ADDRESS NEED] (v) --> Forces population to move to places where water is available --> Fear of being prevented from returning home or fear their land will be occupied …
18	Blockade preventing entry of spare parts and tools --> Destruction of laboratories preventing water quality testing --> DESTRUCTION & LOSS OF RESOURCES TO ADDRESS NEED (v) --> [INCREASING NEED] X [DESTRUCTION & LOSS OF RESOURCES TO ADDRESS NEED] (v) --> Forces population to move to places where water is available --> Fear of being prevented from returning home or fear their land will be occupied …
18	Blockade preventing entry of spare parts and tools --> Destruction of laboratories preventing water quality testing --> DESTRUCTION & LOSS OF RESOURCES TO ADDRESS NEED (v) --> [INCREASING NEED] X [DESTRUCTION & LOSS OF RESOURCES TO ADDRESS NEED] (v) --> Forces population to move to places where water is available --> Fear of being prevented from returning home or fear their land will be occupied …
15	Blockade preventing entry of spare parts and tools --> Destruction of laboratories preventing water quality testing --> DESTRUCTION & LOSS OF RESOURCES TO ADDRESS NEED (v) --> [INCREASING NEED] X [DESTRUCTION & LOSS OF RESOURCES TO ADDRESS NEED] (v) --> Forces population to move to places where water is available --> Fear of being prevented from returning home or fear their land will be occupied …
18	Blockade preventing entry of spare parts and tools --> Destruction of laboratories preventing water quality testing --> DESTRUCTION & LOSS OF RESOURCES TO ADDRESS NEED (v) --> [INCREASING NEED] X [DESTRUCTION & LOSS OF RESOURCES TO ADDRESS NEED] (v) --> Forces population to move to places where water is available --> Fear of being prevented from returning home or fear their land will be occupied …
17	Blockade preventing entry of spare parts and tools --> Destruction of laboratories preventing water quality testing --> DESTRUCTION & LOSS OF RESOURCES TO ADDRESS NEED (v) --> [INCREASING NEED] X [DESTRUCTION & LOSS OF RESOURCES TO ADDRESS NEED] (v) --> Forces population to move to places where water is available --> Fear of being prevented from returning home or fear their land will be occupied …
17	Blockade preventing entry of spare parts and tools --> Destruction of laboratories preventing water quality testing --> DESTRUCTION & LOSS OF RESOURCES TO ADDRESS NEED (v) --> [INCREASING NEED] X [DESTRUCTION & LOSS OF RESOURCES TO ADDRESS NEED] (v) --> Forces population to move to places where water is available --> Fear of being prevented from returning home or fear their land will be occupied …
18	Blockade preventing entry of spare parts and tools --> Destruction of laboratories preventing water quality testing --> DESTRUCTION & LOSS OF RESOURCES TO ADDRESS NEED (v) --> [INCREASING NEED] X [DESTRUCTION & LOSS OF RESOURCES TO ADDRESS NEED] (v) --> Forces population to move to places where water is available --> Fear of being prevented from returning home or fear their land will be occupied …
17	Blockade preventing entry of spare parts and tools --> Destruction of laboratories preventing water quality testing --> DESTRUCTION & LOSS OF RESOURCES TO ADDRESS NEED (v) --> [INCREASING NEED] X [DESTRUCTION & LOSS OF RESOURCES TO ADDRESS NEED] (v) --> Forces population to move to places where water is available --> Fear of being prevented from returning home or fear their land will be occupied …
16	Blockade preventing entry of spare parts and tools --> Destruction of laboratories preventing water quality testing --> DESTRUCTION & LOSS OF RESOURCES TO ADDRESS NEED (v) --> [INCREASING NEED] X [DESTRUCTION & LOSS OF RESOURCES TO ADDRESS NEED] (v) --> Forces population to move to places where water is available --> Fear of being prevented from returning home or fear their land will be occupied …
15	Blockade preventing entry of spare parts and tools --> Destruction of laboratories preventing water quality testing --> DESTRUCTION & LOSS OF RESOURCES TO ADDRESS NEED (v) --> [INCREASING NEED] X [DESTRUCTION & LOSS OF RESOURCES TO ADDRESS NEED] (v) --> Forces population to move to places where water is available --> Fear of being prevented from returning home or fear their land will be occupied …
15	Blockade preventing entry of spare parts and tools --> Destruction of laboratories preventing water quality testing --> DESTRUCTION & LOSS OF RESOURCES TO ADDRESS NEED (v) --> [INCREASING NEED] X [DESTRUCTION & LOSS OF RESOURCES TO ADDRESS NEED] (v) --> Forces population to move to places where water is available --> Fear of being prevented from returning home or fear their land will be occupied …
19	Blockade preventing entry of spare parts and tools --> Destruction of laboratories preventing water quality testing --> DESTRUCTION & LOSS OF RESOURCES TO ADDRESS NEED (v) --> [INCREASING NEED] X [DESTRUCTION & LOSS OF RESOURCES TO ADDRESS NEED] (v) --> Forces population to move to places where water is available --> Fear of being prevented from returning home or fear their land will be occupied …
18	Blockade preventing entry of spare parts and tools --> Destruction of laboratories preventing water quality testing --> DESTRUCTION & LOSS OF RESOURCES TO ADDRESS NEED (v) --> [INCREASING NEED] X [DESTRUCTION & LOSS OF RESOURCES TO ADDRESS NEED] (v) --> Forces population to move to places where water is available --> Fear of being prevented from returning home or fear their land will be occupied …
18	Blockade preventing entry of spare parts and tools --> Destruction of laboratories preventing water quality testing --> DESTRUCTION & LOSS OF RESOURCES TO ADDRESS NEED (v) --> [INCREASING NEED] X [DESTRUCTION & LOSS OF RESOURCES TO ADDRESS NEED] (v) --> Forces population to move to places where water is available --> Fear of being prevented from returning home or fear their land will be occupied …
15	Blockade preventing entry of spare parts and tools --> Destruction of laboratories preventing water quality testing --> DESTRUCTION & LOSS OF RESOURCES TO ADDRESS NEED (v) --> [INCREASING NEED] X [DESTRUCTION & LOSS OF RESOURCES TO ADDRESS NEED] (v) --> Forces population to move to places where water is available --> Fear of being prevented from returning home or fear their land will be occupied …
18	Blockade preventing entry of spare parts and tools --> Destruction of laboratories preventing water quality testing --> DESTRUCTION & LOSS OF RESOURCES TO ADDRESS NEED (v) --> [INCREASING NEED] X [DESTRUCTION & LOSS OF RESOURCES TO ADDRESS NEED] (v) --> Forces population to move to places where water is available --> Fear of being prevented from returning home or fear their land will be occupied …
17	Blockade preventing entry of spare parts and tools --> Destruction of laboratories preventing water quality testing --> DESTRUCTION & LOSS OF RESOURCES TO ADDRESS NEED (v) --> [INCREASING NEED] X [DESTRUCTION & LOSS OF RESOURCES TO ADDRESS NEED] (v) --> Forces population to move to places where water is available --> Fear of being prevented from returning home or fear their land will be occupied …
17	Blockade preventing entry of spare parts and tools --> Destruction of laboratories preventing water quality testing --> DESTRUCTION & LOSS OF RESOURCES TO ADDRESS NEED (v) --> [INCREASING NEED] X [DESTRUCTION & LOSS OF RESOURCES TO ADDRESS NEED] (v) --> Forces population to move to places where water is available --> Fear of being prevented from returning home or fear their land will be occupied …
21	Blockade preventing entry of spare parts and tools --> Destruction of laboratories preventing water quality testing --> DESTRUCTION & LOSS OF RESOURCES TO ADDRESS NEED (v) --> [INCREASING NEED] X [DESTRUCTION & LOSS OF RESOURCES TO ADDRESS NEED] (v) --> Forces population to move to places where water is available --> Fear of being prevented from returning home or fear their land will be occupied …
20	Blockade preventing entry of spare parts and tools --> Destruction of laboratories preventing water quality testing --> DESTRUCTION & LOSS OF RESOURCES TO ADDRESS NEED (v) --> [INCREASING NEED] X [DESTRUCTION & LOSS OF RESOURCES TO ADDRESS NEED] (v) --> Forces population to move to places where water is available --> Fear of being prevented from returning home or fear their land will be occupied …
20	Blockade preventing entry of spare parts and tools --> Destruction of laboratories preventing water quality testing --> DESTRUCTION & LOSS OF RESOURCES TO ADDRESS NEED (v) --> [INCREASING NEED] X [DESTRUCTION & LOSS OF RESOURCES TO ADDRESS NEED] (v) --> Forces population to move to places where water is available --> Fear of being prevented from returning home or fear their land will be occupied …
17	Blockade preventing entry of spare parts and tools --> Destruction of laboratories preventing water quality testing --> DESTRUCTION & LOSS OF RESOURCES TO ADDRESS NEED (v) --> [INCREASING NEED] X [DESTRUCTION & LOSS OF RESOURCES TO ADDRESS NEED] (v) --> Forces population to move to places where water is available --> Fear of being prevented from returning home or fear their land will be occupied …
21	Blockade preventing entry of spare parts and tools --> Destruction of laboratories preventing water quality testing --> DESTRUCTION & LOSS OF RESOURCES TO ADDRESS NEED (v) --> [INCREASING NEED] X [DESTRUCTION & LOSS OF RESOURCES TO ADDRESS NEED] (v) --> Forces population to move to places where water is available --> Fear of being prevented from returning home or fear their land will be occupied …
20	Blockade preventing entry of spare parts and tools --> Destruction of laboratories preventing water quality testing --> DESTRUCTION & LOSS OF RESOURCES TO ADDRESS NEED (v) --> [INCREASING NEED] X [DESTRUCTION & LOSS OF RESOURCES TO ADDRESS NEED] (v) --> Forces population to move to places where water is available --> Fear of being prevented from returning home or fear their land will be occupied …
20	Blockade preventing entry of spare parts and tools --> Destruction of laboratories preventing water quality testing --> DESTRUCTION & LOSS OF RESOURCES TO ADDRESS NEED (v) --> [INCREASING NEED] X [DESTRUCTION & LOSS OF RESOURCES TO ADDRESS NEED] (v) --> Forces population to move to places where water is available --> Fear of being prevented from returning home or fear their land will be occupied …
19	Blockade preventing entry of spare parts and tools --> Destruction of laboratories preventing water quality testing --> DESTRUCTION & LOSS OF RESOURCES TO ADDRESS NEED (v) --> [INCREASING NEED] X [DESTRUCTION & LOSS OF RESOURCES TO ADDRESS NEED] (v) --> Forces population to move to places where water is available --> Fear of being prevented from returning home or fear their land will be occupied …
18	Blockade preventing entry of spare parts and tools --> Destruction of laboratories preventing water quality testing --> DESTRUCTION & LOSS OF RESOURCES TO ADDRESS NEED (v) --> [INCREASING NEED] X [DESTRUCTION & LOSS OF RESOURCES TO ADDRESS NEED] (v) --> Forces population to move to places where water is available --> Fear of being prevented from returning home or fear their land will be occupied …
18	Blockade preventing entry of spare parts and tools --> Destruction of laboratories preventing water quality testing --> DESTRUCTION & LOSS OF RESOURCES TO ADDRESS NEED (v) --> [INCREASING NEED] X [DESTRUCTION & LOSS OF RESOURCES TO ADDRESS NEED] (v) --> Forces population to move to places where water is available --> Fear of being prevented from returning home or fear their land will be occupied …
16	Blockade preventing entry of spare parts and tools --> Destruction of laboratories preventing water quality testing --> DESTRUCTION & LOSS OF RESOURCES TO ADDRESS NEED (v) --> [INCREASING NEED] X [DESTRUCTION & LOSS OF RESOURCES TO ADDRESS NEED] (v) --> Forces population to move to places where water is available --> Fear of being prevented from returning home or fear their land will be occupied …
15	Blockade preventing entry of spare parts and tools --> Destruction of laboratories preventing water quality testing --> DESTRUCTION & LOSS OF RESOURCES TO ADDRESS NEED (v) --> [INCREASING NEED] X [DESTRUCTION & LOSS OF RESOURCES TO ADDRESS NEED] (v) --> Forces population to move to places where water is available --> Fear of being prevented from returning home or fear their land will be occupied …
15	Blockade preventing entry of spare parts and tools --> Destruction of laboratories preventing water quality testing --> DESTRUCTION & LOSS OF RESOURCES TO ADDRESS NEED (v) --> [INCREASING NEED] X [DESTRUCTION & LOSS OF RESOURCES TO ADDRESS NEED] (v) --> Forces population to move to places where water is available --> Fear of being prevented from returning home or fear their land will be occupied …
16	Blockade preventing entry of spare parts and tools --> Destruction of laboratories preventing water quality testing --> DESTRUCTION & LOSS OF RESOURCES TO ADDRESS NEED (v) --> [INCREASING NEED] X [DESTRUCTION & LOSS OF RESOURCES TO ADDRESS NEED] (v) --> Forces population to move to places where water is available --> Fear of being prevented from returning home or fear their land will be occupied …
19	Blockade preventing entry of spare parts and tools --> Destruction of laboratories preventing water quality testing --> DESTRUCTION & LOSS OF RESOURCES TO ADDRESS NEED (v) --> [INCREASING NEED] X [DESTRUCTION & LOSS OF RESOURCES TO ADDRESS NEED] (v) --> Forces population to move to places where water is available --> Fear of being prevented from returning home or fear their land will be occupied …
18	Blockade preventing entry of spare parts and tools --> Destruction of laboratories preventing water quality testing --> DESTRUCTION & LOSS OF RESOURCES TO ADDRESS NEED (v) --> [INCREASING NEED] X [DESTRUCTION & LOSS OF RESOURCES TO ADDRESS NEED] (v) --> Forces population to move to places where water is available --> Fear of being prevented from returning home or fear their land will be occupied …
18	Blockade preventing entry of spare parts and tools --> Destruction of laboratories preventing water quality testing --> DESTRUCTION & LOSS OF RESOURCES TO ADDRESS NEED (v) --> [INCREASING NEED] X [DESTRUCTION & LOSS OF RESOURCES TO ADDRESS NEED] (v) --> Forces population to move to places where water is available --> Fear of being prevented from returning home or fear their land will be occupied …
15	Blockade preventing entry of spare parts and tools --> Destruction of laboratories preventing water quality testing --> DESTRUCTION & LOSS OF RESOURCES TO ADDRESS NEED (v) --> [INCREASING NEED] X [DESTRUCTION & LOSS OF RESOURCES TO ADDRESS NEED] (v) --> Forces population to move to places where water is available --> Fear of being prevented from returning home or fear their land will be occupied …
19	Blockade preventing entry of spare parts and tools --> Destruction of laboratories preventing water quality testing --> DESTRUCTION & LOSS OF RESOURCES TO ADDRESS NEED (v) --> [INCREASING NEED] X [DESTRUCTION & LOSS OF RESOURCES TO ADDRESS NEED] (v) --> Forces population to move to places where water is available --> Fear of being prevented from returning home or fear their land will be occupied …
18	Blockade preventing entry of spare parts and tools --> Destruction of laboratories preventing water quality testing --> DESTRUCTION & LOSS OF RESOURCES TO ADDRESS NEED (v) --> [INCREASING NEED] X [DESTRUCTION & LOSS OF RESOURCES TO ADDRESS NEED] (v) --> Forces population to move to places where water is available --> Fear of being prevented from returning home or fear their land will be occupied …
18	Blockade preventing entry of spare parts and tools --> Destruction of laboratories preventing water quality testing --> DESTRUCTION & LOSS OF RESOURCES TO ADDRESS NEED (v) --> [INCREASING NEED] X [DESTRUCTION & LOSS OF RESOURCES TO ADDRESS NEED] (v) --> Forces population to move to places where water is available --> Fear of being prevented from returning home or fear their land will be occupied …
17	Blockade preventing entry of spare parts and tools --> Destruction of laboratories preventing water quality testing --> DESTRUCTION & LOSS OF RESOURCES TO ADDRESS NEED (v) --> [INCREASING NEED] X [DESTRUCTION & LOSS OF RESOURCES TO ADDRESS NEED] (v) --> Forces population to move to places where water is available --> Fear of being prevented from returning home or fear their land will be occupied …
16	Blockade preventing entry of spare parts and tools --> Destruction of laboratories preventing water quality testing --> DESTRUCTION & LOSS OF RESOURCES TO ADDRESS NEED (v) --> [INCREASING NEED] X [DESTRUCTION & LOSS OF RESOURCES TO ADDRESS NEED] (v) --> Forces population to move to places where water is available --> Fear of being prevented from returning home or fear their land will be occupied …
16	Blockade preventing entry of spare parts and tools --> Destruction of laboratories preventing water quality testing --> DESTRUCTION & LOSS OF RESOURCES TO ADDRESS NEED (v) --> [INCREASING NEED] X [DESTRUCTION & LOSS OF RESOURCES TO ADDRESS NEED] (v) --> Forces population to move to places where water is available --> Fear of being prevented from returning home or fear their land will be occupied …
14	Blockade preventing entry of spare parts and tools --> Destruction of laboratories preventing water quality testing --> DESTRUCTION & LOSS OF RESOURCES TO ADDRESS NEED (v) --> [INCREASING NEED] X [DESTRUCTION & LOSS OF RESOURCES TO ADDRESS NEED] (v) --> Forces population to move to places where water is available --> Fear of being prevented from returning home or fear their land will be occupied …
13	Blockade preventing entry of spare parts and tools --> Destruction of laboratories preventing water quality testing --> DESTRUCTION & LOSS OF RESOURCES TO ADDRESS NEED (v) --> [INCREASING NEED] X [DESTRUCTION & LOSS OF RESOURCES TO ADDRESS NEED] (v) --> Forces population to move to places where water is available --> Fear of being prevented from returning home or fear their land will be occupied …
13	Blockade preventing entry of spare parts and tools --> Destruction of laboratories preventing water quality testing --> DESTRUCTION & LOSS OF RESOURCES TO ADDRESS NEED (v) --> [INCREASING NEED] X [DESTRUCTION & LOSS OF RESOURCES TO ADDRESS NEED] (v) --> Forces population to move to places where water is available --> Fear of being prevented from returning home or fear their land will be occupied …
14	Blockade preventing entry of spare parts and tools --> Destruction of laboratories preventing water quality testing --> DESTRUCTION & LOSS OF RESOURCES TO ADDRESS NEED (v) --> [INCREASING NEED] X [DESTRUCTION & LOSS OF RESOURCES TO ADDRESS NEED] (v) --> Forces population to move to places where water is available --> Fear of being prevented from returning home or fear their land will be occupied …
18	Blockade preventing entry of spare parts and tools --> Destruction of laboratories preventing water quality testing --> DESTRUCTION & LOSS OF RESOURCES TO ADDRESS NEED (v) --> [INCREASING NEED] X [DESTRUCTION & LOSS OF RESOURCES TO ADDRESS NEED] (v) --> Forces population to move to places where water is available --> Fear of being prevented from returning home or fear their land will be occupied …
17	Blockade preventing entry of spare parts and tools --> Destruction of laboratories preventing water quality testing --> DESTRUCTION & LOSS OF RESOURCES TO ADDRESS NEED (v) --> [INCREASING NEED] X [DESTRUCTION & LOSS OF RESOURCES TO ADDRESS NEED] (v) --> Forces population to move to places where water is available --> Fear of being prevented from returning home or fear their land will be occupied …
16	Blockade preventing entry of spare parts and tools --> Destruction of laboratories preventing water quality testing --> DESTRUCTION & LOSS OF RESOURCES TO ADDRESS NEED (v) --> [INCREASING NEED] X [DESTRUCTION & LOSS OF RESOURCES TO ADDRESS NEED] (v) --> Forces population to move to places where water is available --> Fear of being prevented from returning home or fear their land will be occupied …
15	Blockade preventing entry of spare parts and tools --> Destruction of laboratories preventing water quality testing --> DESTRUCTION & LOSS OF RESOURCES TO ADDRESS NEED (v) --> [INCREASING NEED] X [DESTRUCTION & LOSS OF RESOURCES TO ADDRESS NEED] (v) --> Forces population to move to places where water is available --> Fear of being prevented from returning home or fear their land will be occupied …
15	Blockade preventing entry of spare parts and tools --> Destruction of laboratories preventing water quality testing --> DESTRUCTION & LOSS OF RESOURCES TO ADDRESS NEED (v) --> [INCREASING NEED] X [DESTRUCTION & LOSS OF RESOURCES TO ADDRESS NEED] (v) --> Forces population to move to places where water is available --> Fear of being prevented from returning home or fear their land will be occupied …
19	Blockade preventing entry of spare parts and tools --> Destruction of laboratories preventing water quality testing --> DESTRUCTION & LOSS OF RESOURCES TO ADDRESS NEED (v) --> [INCREASING NEED] X [DESTRUCTION & LOSS OF RESOURCES TO ADDRESS NEED] (v) --> Forces population to move to places where water is available --> Fear of being prevented from returning home or fear their land will be occupied …
18	Blockade preventing entry of spare parts and tools --> Destruction of laboratories preventing water quality testing --> DESTRUCTION & LOSS OF RESOURCES TO ADDRESS NEED (v) --> [INCREASING NEED] X [DESTRUCTION & LOSS OF RESOURCES TO ADDRESS NEED] (v) --> Forces population to move to places where water is available --> Fear of being prevented from returning home or fear their land will be occupied …
18	Blockade preventing entry of spare parts and tools --> Destruction of laboratories preventing water quality testing --> DESTRUCTION & LOSS OF RESOURCES TO ADDRESS NEED (v) --> [INCREASING NEED] X [DESTRUCTION & LOSS OF RESOURCES TO ADDRESS NEED] (v) --> Forces population to move to places where water is available --> Fear of being prevented from returning home or fear their land will be occupied …
15	Blockade preventing entry of spare parts and tools --> Destruction of laboratories preventing water quality testing --> DESTRUCTION & LOSS OF RESOURCES TO ADDRESS NEED (v) --> [INCREASING NEED] X [DESTRUCTION & LOSS OF RESOURCES TO ADDRESS NEED] (v) --> Forces population to move to places where water is available --> Fear of being prevented from returning home or fear their land will be occupied …
18	Blockade preventing entry of spare parts and tools --> Destruction of laboratories preventing water quality testing --> DESTRUCTION & LOSS OF RESOURCES TO ADDRESS NEED (v) --> [INCREASING NEED] X [DESTRUCTION & LOSS OF RESOURCES TO ADDRESS NEED] (v) --> Forces population to move to places where water is available --> Fear of being prevented from returning home or fear their land will be occupied …
17	Blockade preventing entry of spare parts and tools --> Destruction of laboratories preventing water quality testing --> DESTRUCTION & LOSS OF RESOURCES TO ADDRESS NEED (v) --> [INCREASING NEED] X [DESTRUCTION & LOSS OF RESOURCES TO ADDRESS NEED] (v) --> Forces population to move to places where water is available --> Fear of being prevented from returning home or fear their land will be occupied …
17	Blockade preventing entry of spare parts and tools --> Destruction of laboratories preventing water quality testing --> DESTRUCTION & LOSS OF RESOURCES TO ADDRESS NEED (v) --> [INCREASING NEED] X [DESTRUCTION & LOSS OF RESOURCES TO ADDRESS NEED] (v) --> Forces population to move to places where water is available --> Fear of being prevented from returning home or fear their land will be occupied …
18	Blockade preventing entry of spare parts and tools --> Destruction of laboratories preventing water quality testing --> DESTRUCTION & LOSS OF RESOURCES TO ADDRESS NEED (v) --> [INCREASING NEED] X [DESTRUCTION & LOSS OF RESOURCES TO ADDRESS NEED] (v) --> Forces population to move to places where water is available --> Fear of being prevented from returning home or fear their land will be occupied …
17	Blockade preventing entry of spare parts and tools --> Destruction of laboratories preventing water quality testing --> DESTRUCTION & LOSS OF RESOURCES TO ADDRESS NEED (v) --> [INCREASING NEED] X [DESTRUCTION & LOSS OF RESOURCES TO ADDRESS NEED] (v) --> Forces population to move to places where water is available --> Fear of being prevented from returning home or fear their land will be occupied …
16	Blockade preventing entry of spare parts and tools --> Destruction of laboratories preventing water quality testing --> DESTRUCTION & LOSS OF RESOURCES TO ADDRESS NEED (v) --> [INCREASING NEED] X [DESTRUCTION & LOSS OF RESOURCES TO ADDRESS NEED] (v) --> Forces population to move to places where water is available --> Fear of being prevented from returning home or fear their land will be occupied …
15	Blockade preventing entry of spare parts and tools --> Destruction of laboratories preventing water quality testing --> DESTRUCTION & LOSS OF RESOURCES TO ADDRESS NEED (v) --> [INCREASING NEED] X [DESTRUCTION & LOSS OF RESOURCES TO ADDRESS NEED] (v) --> Forces population to move to places where water is available --> Fear of being prevented from returning home or fear their land will be occupied …
15	Blockade preventing entry of spare parts and tools --> Destruction of laboratories preventing water quality testing --> DESTRUCTION & LOSS OF RESOURCES TO ADDRESS NEED (v) --> [INCREASING NEED] X [DESTRUCTION & LOSS OF RESOURCES TO ADDRESS NEED] (v) --> Forces population to move to places where water is available --> Fear of being prevented from returning home or fear their land will be occupied …
19	Blockade preventing entry of spare parts and tools --> Destruction of laboratories preventing water quality testing --> DESTRUCTION & LOSS OF RESOURCES TO ADDRESS NEED (v) --> [INCREASING NEED] X [DESTRUCTION & LOSS OF RESOURCES TO ADDRESS NEED] (v) --> Forces population to move to places where water is available --> Fear of being prevented from returning home or fear their land will be occupied …
18	Blockade preventing entry of spare parts and tools --> Destruction of laboratories preventing water quality testing --> DESTRUCTION & LOSS OF RESOURCES TO ADDRESS NEED (v) --> [INCREASING NEED] X [DESTRUCTION & LOSS OF RESOURCES TO ADDRESS NEED] (v) --> Forces population to move to places where water is available --> Fear of being prevented from returning home or fear their land will be occupied …
18	Blockade preventing entry of spare parts and tools --> Destruction of laboratories preventing water quality testing --> DESTRUCTION & LOSS OF RESOURCES TO ADDRESS NEED (v) --> [INCREASING NEED] X [DESTRUCTION & LOSS OF RESOURCES TO ADDRESS NEED] (v) --> Forces population to move to places where water is available --> Fear of being prevented from returning home or fear their land will be occupied …
15	Blockade preventing entry of spare parts and tools --> Destruction of laboratories preventing water quality testing --> DESTRUCTION & LOSS OF RESOURCES TO ADDRESS NEED (v) --> [INCREASING NEED] X [DESTRUCTION & LOSS OF RESOURCES TO ADDRESS NEED] (v) --> Forces population to move to places where water is available --> Fear of being prevented from returning home or fear their land will be occupied …
18	Blockade preventing entry of spare parts and tools --> Destruction of laboratories preventing water quality testing --> DESTRUCTION & LOSS OF RESOURCES TO ADDRESS NEED (v) --> [INCREASING NEED] X [DESTRUCTION & LOSS OF RESOURCES TO ADDRESS NEED] (v) --> Forces population to move to places where water is available --> Fear of being prevented from returning home or fear their land will be occupied …
17	Blockade preventing entry of spare parts and tools --> Destruction of laboratories preventing water quality testing --> DESTRUCTION & LOSS OF RESOURCES TO ADDRESS NEED (v) --> [INCREASING NEED] X [DESTRUCTION & LOSS OF RESOURCES TO ADDRESS NEED] (v) --> Forces population to move to places where water is available --> Fear of being prevented from returning home or fear their land will be occupied …
17	Blockade preventing entry of spare parts and tools --> Destruction of laboratories preventing water quality testing --> DESTRUCTION & LOSS OF RESOURCES TO ADDRESS NEED (v) --> [INCREASING NEED] X [DESTRUCTION & LOSS OF RESOURCES TO ADDRESS NEED] (v) --> Forces population to move to places where water is available --> Fear of being prevented from returning home or fear their land will be occupied …
18	Blockade preventing entry of spare parts and tools --> Destruction of laboratories preventing water quality testing --> DESTRUCTION & LOSS OF RESOURCES TO ADDRESS NEED (v) --> [INCREASING NEED] X [DESTRUCTION & LOSS OF RESOURCES TO ADDRESS NEED] (v) --> Forces population to move to places where water is available --> Fear of being prevented from returning home or fear their land will be occupied …
17	Blockade preventing entry of spare parts and tools --> Destruction of laboratories preventing water quality testing --> DESTRUCTION & LOSS OF RESOURCES TO ADDRESS NEED (v) --> [INCREASING NEED] X [DESTRUCTION & LOSS OF RESOURCES TO ADDRESS NEED] (v) --> Forces population to move to places where water is available --> Fear of being prevented from returning home or fear their land will be occupied …
16	Blockade preventing entry of spare parts and tools --> Destruction of laboratories preventing water quality testing --> DESTRUCTION & LOSS OF RESOURCES TO ADDRESS NEED (v) --> [INCREASING NEED] X [DESTRUCTION & LOSS OF RESOURCES TO ADDRESS NEED] (v) --> Forces population to move to places where water is available --> Fear of being prevented from returning home or fear their land will be occupied …
15	Blockade preventing entry of spare parts and tools --> Destruction of laboratories preventing water quality testing --> DESTRUCTION & LOSS OF RESOURCES TO ADDRESS NEED (v) --> [INCREASING NEED] X [DESTRUCTION & LOSS OF RESOURCES TO ADDRESS NEED] (v) --> Forces population to move to places where water is available --> Fear of being prevented from returning home or fear their land will be occupied …
15	Blockade preventing entry of spare parts and tools --> Destruction of laboratories preventing water quality testing --> DESTRUCTION & LOSS OF RESOURCES TO ADDRESS NEED (v) --> [INCREASING NEED] X [DESTRUCTION & LOSS OF RESOURCES TO ADDRESS NEED] (v) --> Forces population to move to places where water is available --> Fear of being prevented from returning home or fear their land will be occupied …
19	Blockade preventing entry of spare parts and tools --> Destruction of laboratories preventing water quality testing --> DESTRUCTION & LOSS OF RESOURCES TO ADDRESS NEED (v) --> [INCREASING NEED] X [DESTRUCTION & LOSS OF RESOURCES TO ADDRESS NEED] (v) --> Forces population to move to places where water is available --> Fear of being prevented from returning home or fear their land will be occupied …
18	Blockade preventing entry of spare parts and tools --> Destruction of laboratories preventing water quality testing --> DESTRUCTION & LOSS OF RESOURCES TO ADDRESS NEED (v) --> [INCREASING NEED] X [DESTRUCTION & LOSS OF RESOURCES TO ADDRESS NEED] (v) --> Forces population to move to places where water is available --> Fear of being prevented from returning home or fear their land will be occupied …
18	Blockade preventing entry of spare parts and tools --> Destruction of laboratories preventing water quality testing --> DESTRUCTION & LOSS OF RESOURCES TO ADDRESS NEED (v) --> [INCREASING NEED] X [DESTRUCTION & LOSS OF RESOURCES TO ADDRESS NEED] (v) --> Forces population to move to places where water is available --> Fear of being prevented from returning home or fear their land will be occupied …
15	Blockade preventing entry of spare parts and tools --> Destruction of laboratories preventing water quality testing --> DESTRUCTION & LOSS OF RESOURCES TO ADDRESS NEED (v) --> [INCREASING NEED] X [DESTRUCTION & LOSS OF RESOURCES TO ADDRESS NEED] (v) --> Forces population to move to places where water is available --> Fear of being prevented from returning home or fear their land will be occupied …
18	Blockade preventing entry of spare parts and tools --> Destruction of laboratories preventing water quality testing --> DESTRUCTION & LOSS OF RESOURCES TO ADDRESS NEED (v) --> [INCREASING NEED] X [DESTRUCTION & LOSS OF RESOURCES TO ADDRESS NEED] (v) --> Forces population to move to places where water is available --> Fear of being prevented from returning home or fear their land will be occupied …
17	Blockade preventing entry of spare parts and tools --> Destruction of laboratories preventing water quality testing --> DESTRUCTION & LOSS OF RESOURCES TO ADDRESS NEED (v) --> [INCREASING NEED] X [DESTRUCTION & LOSS OF RESOURCES TO ADDRESS NEED] (v) --> Forces population to move to places where water is available --> Fear of being prevented from returning home or fear their land will be occupied …
17	Blockade preventing entry of spare parts and tools --> Destruction of laboratories preventing water quality testing --> DESTRUCTION & LOSS OF RESOURCES TO ADDRESS NEED (v) --> [INCREASING NEED] X [DESTRUCTION & LOSS OF RESOURCES TO ADDRESS NEED] (v) --> Forces population to move to places where water is available --> Fear of being prevented from returning home or fear their land will be occupied …
18	Blockade preventing entry of spare parts and tools --> Destruction of laboratories preventing water quality testing --> DESTRUCTION & LOSS OF RESOURCES TO ADDRESS NEED (v) --> [INCREASING NEED] X [DESTRUCTION & LOSS OF RESOURCES TO ADDRESS NEED] (v) --> Forces population to move to places where water is available --> Fear of being prevented from returning home or fear their land will be occupied …
17	Blockade preventing entry of spare parts and tools --> Destruction of laboratories preventing water quality testing --> DESTRUCTION & LOSS OF RESOURCES TO ADDRESS NEED (v) --> [INCREASING NEED] X [DESTRUCTION & LOSS OF RESOURCES TO ADDRESS NEED] (v) --> Forces population to move to places where water is available --> Fear of being prevented from returning home or fear their land will be occupied …
16	Blockade preventing entry of spare parts and tools --> Destruction of laboratories preventing water quality testing --> DESTRUCTION & LOSS OF RESOURCES TO ADDRESS NEED (v) --> [INCREASING NEED] X [DESTRUCTION & LOSS OF RESOURCES TO ADDRESS NEED] (v) --> Forces population to move to places where water is available --> Fear of being prevented from returning home or fear their land will be occupied …
15	Blockade preventing entry of spare parts and tools --> Destruction of laboratories preventing water quality testing --> DESTRUCTION & LOSS OF RESOURCES TO ADDRESS NEED (v) --> [INCREASING NEED] X [DESTRUCTION & LOSS OF RESOURCES TO ADDRESS NEED] (v) --> Forces population to move to places where water is available --> Fear of being prevented from returning home or fear their land will be occupied …
15	Blockade preventing entry of spare parts and tools --> Destruction of laboratories preventing water quality testing --> DESTRUCTION & LOSS OF RESOURCES TO ADDRESS NEED (v) --> [INCREASING NEED] X [DESTRUCTION & LOSS OF RESOURCES TO ADDRESS NEED] (v) --> Forces population to move to places where water is available --> Fear of being prevented from returning home or fear their land will be occupied …
19	Blockade preventing entry of spare parts and tools --> Destruction of laboratories preventing water quality testing --> DESTRUCTION & LOSS OF RESOURCES TO ADDRESS NEED (v) --> [INCREASING NEED] X [DESTRUCTION & LOSS OF RESOURCES TO ADDRESS NEED] (v) --> Forces population to move to places where water is available --> Fear of being prevented from returning home or fear their land will be occupied …
18	Blockade preventing entry of spare parts and tools --> Destruction of laboratories preventing water quality testing --> DESTRUCTION & LOSS OF RESOURCES TO ADDRESS NEED (v) --> [INCREASING NEED] X [DESTRUCTION & LOSS OF RESOURCES TO ADDRESS NEED] (v) --> Forces population to move to places where water is available --> Fear of being prevented from returning home or fear their land will be occupied …
18	Blockade preventing entry of spare parts and tools --> Destruction of laboratories preventing water quality testing --> DESTRUCTION & LOSS OF RESOURCES TO ADDRESS NEED (v) --> [INCREASING NEED] X [DESTRUCTION & LOSS OF RESOURCES TO ADDRESS NEED] (v) --> Forces population to move to places where water is available --> Fear of being prevented from returning home or fear their land will be occupied …
15	Blockade preventing entry of spare parts and tools --> Destruction of laboratories preventing water quality testing --> DESTRUCTION & LOSS OF RESOURCES TO ADDRESS NEED (v) --> [INCREASING NEED] X [DESTRUCTION & LOSS OF RESOURCES TO ADDRESS NEED] (v) --> Forces population to move to places where water is available --> Fear of being prevented from returning home or fear their land will be occupied …
18	Blockade preventing entry of spare parts and tools --> Destruction of laboratories preventing water quality testing --> DESTRUCTION & LOSS OF RESOURCES TO ADDRESS NEED (v) --> [INCREASING NEED] X [DESTRUCTION & LOSS OF RESOURCES TO ADDRESS NEED] (v) --> Forces population to move to places where water is available --> Fear of being prevented from returning home or fear their land will be occupied …
17	Blockade preventing entry of spare parts and tools --> Destruction of laboratories preventing water quality testing --> DESTRUCTION & LOSS OF RESOURCES TO ADDRESS NEED (v) --> [INCREASING NEED] X [DESTRUCTION & LOSS OF RESOURCES TO ADDRESS NEED] (v) --> Forces population to move to places where water is available --> Fear of being prevented from returning home or fear their land will be occupied …
17	Blockade preventing entry of spare parts and tools --> Destruction of laboratories preventing water quality testing --> DESTRUCTION & LOSS OF RESOURCES TO ADDRESS NEED (v) --> [INCREASING NEED] X [DESTRUCTION & LOSS OF RESOURCES TO ADDRESS NEED] (v) --> Forces population to move to places where water is available --> Fear of being prevented from returning home or fear their land will be occupied …
18	Blockade preventing entry of spare parts and tools --> Destruction of laboratories preventing water quality testing --> DESTRUCTION & LOSS OF RESOURCES TO ADDRESS NEED (v) --> [INCREASING NEED] X [DESTRUCTION & LOSS OF RESOURCES TO ADDRESS NEED] (v) --> Forces population to move to places where water is available --> Fear of being prevented from returning home or fear their land will be occupied …
17	Blockade preventing entry of spare parts and tools --> Destruction of laboratories preventing water quality testing --> DESTRUCTION & LOSS OF RESOURCES TO ADDRESS NEED (v) --> [INCREASING NEED] X [DESTRUCTION & LOSS OF RESOURCES TO ADDRESS NEED] (v) --> Forces population to move to places where water is available --> Fear of being prevented from returning home or fear their land will be occupied …
16	Blockade preventing entry of spare parts and tools --> Destruction of laboratories preventing water quality testing --> DESTRUCTION & LOSS OF RESOURCES TO ADDRESS NEED (v) --> [INCREASING NEED] X [DESTRUCTION & LOSS OF RESOURCES TO ADDRESS NEED] (v) --> Forces population to move to places where water is available --> Fear of being prevented from returning home or fear their land will be occupied …
15	Blockade preventing entry of spare parts and tools --> Destruction of laboratories preventing water quality testing --> DESTRUCTION & LOSS OF RESOURCES TO ADDRESS NEED (v) --> [INCREASING NEED] X [DESTRUCTION & LOSS OF RESOURCES TO ADDRESS NEED] (v) --> Forces population to move to places where water is available --> Fear of being prevented from returning home or fear their land will be occupied …
15	Blockade preventing entry of spare parts and tools --> Destruction of laboratories preventing water quality testing --> DESTRUCTION & LOSS OF RESOURCES TO ADDRESS NEED (v) --> [INCREASING NEED] X [DESTRUCTION & LOSS OF RESOURCES TO ADDRESS NEED] (v) --> Forces population to move to places where water is available --> Fear of being prevented from returning home or fear their land will be occupied …
19	Blockade preventing entry of spare parts and tools --> Destruction of laboratories preventing water quality testing --> DESTRUCTION & LOSS OF RESOURCES TO ADDRESS NEED (v) --> [INCREASING NEED] X [DESTRUCTION & LOSS OF RESOURCES TO ADDRESS NEED] (v) --> Forces population to move to places where water is available --> Fear of being prevented from returning home or fear their land will be occupied …
18	Blockade preventing entry of spare parts and tools --> Destruction of laboratories preventing water quality testing --> DESTRUCTION & LOSS OF RESOURCES TO ADDRESS NEED (v) --> [INCREASING NEED] X [DESTRUCTION & LOSS OF RESOURCES TO ADDRESS NEED] (v) --> Forces population to move to places where water is available --> Fear of being prevented from returning home or fear their land will be occupied …
18	Blockade preventing entry of spare parts and tools --> Destruction of laboratories preventing water quality testing --> DESTRUCTION & LOSS OF RESOURCES TO ADDRESS NEED (v) --> [INCREASING NEED] X [DESTRUCTION & LOSS OF RESOURCES TO ADDRESS NEED] (v) --> Forces population to move to places where water is available --> Fear of being prevented from returning home or fear their land will be occupied …
15	Blockade preventing entry of spare parts and tools --> Destruction of laboratories preventing water quality testing --> DESTRUCTION & LOSS OF RESOURCES TO ADDRESS NEED (v) --> [INCREASING NEED] X [DESTRUCTION & LOSS OF RESOURCES TO ADDRESS NEED] (v) --> Forces population to move to places where water is available --> Fear of being prevented from returning home or fear their land will be occupied …
18	Blockade preventing entry of spare parts and tools --> Destruction of laboratories preventing water quality testing --> DESTRUCTION & LOSS OF RESOURCES TO ADDRESS NEED (v) --> [INCREASING NEED] X [DESTRUCTION & LOSS OF RESOURCES TO ADDRESS NEED] (v) --> Forces population to move to places where water is available --> Fear of being prevented from returning home or fear their land will be occupied …
17	Blockade preventing entry of spare parts and tools --> Destruction of laboratories preventing water quality testing --> DESTRUCTION & LOSS OF RESOURCES TO ADDRESS NEED (v) --> [INCREASING NEED] X [DESTRUCTION & LOSS OF RESOURCES TO ADDRESS NEED] (v) --> Forces population to move to places where water is available --> Fear of being prevented from returning home or fear their land will be occupied …
17	Blockade preventing entry of spare parts and tools --> Destruction of laboratories preventing water quality testing --> DESTRUCTION & LOSS OF RESOURCES TO ADDRESS NEED (v) --> [INCREASING NEED] X [DESTRUCTION & LOSS OF RESOURCES TO ADDRESS NEED] (v) --> Forces population to move to places where water is available --> Fear of being prevented from returning home or fear their land will be occupied …
18	Blockade preventing entry of spare parts and tools --> Destruction of laboratories preventing water quality testing --> DESTRUCTION & LOSS OF RESOURCES TO ADDRESS NEED (v) --> [INCREASING NEED] X [DESTRUCTION & LOSS OF RESOURCES TO ADDRESS NEED] (v) --> Forces population to move to places where water is available --> Fear of being prevented from returning home or fear their land will be occupied …
17	Blockade preventing entry of spare parts and tools --> Destruction of laboratories preventing water quality testing --> DESTRUCTION & LOSS OF RESOURCES TO ADDRESS NEED (v) --> [INCREASING NEED] X [DESTRUCTION & LOSS OF RESOURCES TO ADDRESS NEED] (v) --> Forces population to move to places where water is available --> Fear of being prevented from returning home or fear their land will be occupied …
16	Blockade preventing entry of spare parts and tools --> Destruction of laboratories preventing water quality testing --> DESTRUCTION & LOSS OF RESOURCES TO ADDRESS NEED (v) --> [INCREASING NEED] X [DESTRUCTION & LOSS OF RESOURCES TO ADDRESS NEED] (v) --> Forces population to move to places where water is available --> Fear of being prevented from returning home or fear their land will be occupied …
15	Blockade preventing entry of spare parts and tools --> Destruction of laboratories preventing water quality testing --> DESTRUCTION & LOSS OF RESOURCES TO ADDRESS NEED (v) --> [INCREASING NEED] X [DESTRUCTION & LOSS OF RESOURCES TO ADDRESS NEED] (v) --> Forces population to move to places where water is available --> Fear of being prevented from returning home or fear their land will be occupied …
15	Blockade preventing entry of spare parts and tools --> Destruction of laboratories preventing water quality testing --> DESTRUCTION & LOSS OF RESOURCES TO ADDRESS NEED (v) --> [INCREASING NEED] X [DESTRUCTION & LOSS OF RESOURCES TO ADDRESS NEED] (v) --> Forces population to move to places where water is available --> Fear of being prevented from returning home or fear their land will be occupied …
19	Blockade preventing entry of spare parts and tools --> Destruction of laboratories preventing water quality testing --> DESTRUCTION & LOSS OF RESOURCES TO ADDRESS NEED (v) --> [INCREASING NEED] X [DESTRUCTION & LOSS OF RESOURCES TO ADDRESS NEED] (v) --> Forces population to move to places where water is available --> Fear of being prevented from returning home or fear their land will be occupied …
18	Blockade preventing entry of spare parts and tools --> Destruction of laboratories preventing water quality testing --> DESTRUCTION & LOSS OF RESOURCES TO ADDRESS NEED (v) --> [INCREASING NEED] X [DESTRUCTION & LOSS OF RESOURCES TO ADDRESS NEED] (v) --> Forces population to move to places where water is available --> Fear of being prevented from returning home or fear their land will be occupied …
18	Blockade preventing entry of spare parts and tools --> Destruction of laboratories preventing water quality testing --> DESTRUCTION & LOSS OF RESOURCES TO ADDRESS NEED (v) --> [INCREASING NEED] X [DESTRUCTION & LOSS OF RESOURCES TO ADDRESS NEED] (v) --> Forces population to move to places where water is available --> Fear of being prevented from returning home or fear their land will be occupied …
15	Blockade preventing entry of spare parts and tools --> Destruction of laboratories preventing water quality testing --> DESTRUCTION & LOSS OF RESOURCES TO ADDRESS NEED (v) --> [INCREASING NEED] X [DESTRUCTION & LOSS OF RESOURCES TO ADDRESS NEED] (v) --> Forces population to move to places where water is available --> Fear of being prevented from returning home or fear their land will be occupied …
18	Blockade preventing entry of spare parts and tools --> Destruction of laboratories preventing water quality testing --> DESTRUCTION & LOSS OF RESOURCES TO ADDRESS NEED (v) --> [INCREASING NEED] X [DESTRUCTION & LOSS OF RESOURCES TO ADDRESS NEED] (v) --> Forces population to move to places where water is available --> Fear of being prevented from returning home or fear their land will be occupied …
17	Blockade preventing entry of spare parts and tools --> Destruction of laboratories preventing water quality testing --> DESTRUCTION & LOSS OF RESOURCES TO ADDRESS NEED (v) --> [INCREASING NEED] X [DESTRUCTION & LOSS OF RESOURCES TO ADDRESS NEED] (v) --> Forces population to move to places where water is available --> Fear of being prevented from returning home or fear their land will be occupied …
17	Blockade preventing entry of spare parts and tools --> Destruction of laboratories preventing water quality testing --> DESTRUCTION & LOSS OF RESOURCES TO ADDRESS NEED (v) --> [INCREASING NEED] X [DESTRUCTION & LOSS OF RESOURCES TO ADDRESS NEED] (v) --> Forces population to move to places where water is available --> Fear of being prevented from returning home or fear their land will be occupied …
21	Blockade preventing entry of spare parts and tools --> Destruction of laboratories preventing water quality testing --> DESTRUCTION & LOSS OF RESOURCES TO ADDRESS NEED (v) --> [INCREASING NEED] X [DESTRUCTION & LOSS OF RESOURCES TO ADDRESS NEED] (v) --> Forces population to move to places where water is available --> Fear of being prevented from returning home or fear their land will be occupied …
20	Blockade preventing entry of spare parts and tools --> Destruction of laboratories preventing water quality testing --> DESTRUCTION & LOSS OF RESOURCES TO ADDRESS NEED (v) --> [INCREASING NEED] X [DESTRUCTION & LOSS OF RESOURCES TO ADDRESS NEED] (v) --> Forces population to move to places where water is available --> Fear of being prevented from returning home or fear their land will be occupied …
20	Blockade preventing entry of spare parts and tools --> Destruction of laboratories preventing water quality testing --> DESTRUCTION & LOSS OF RESOURCES TO ADDRESS NEED (v) --> [INCREASING NEED] X [DESTRUCTION & LOSS OF RESOURCES TO ADDRESS NEED] (v) --> Forces population to move to places where water is available --> Fear of being prevented from returning home or fear their land will be occupied …
17	Blockade preventing entry of spare parts and tools --> Destruction of laboratories preventing water quality testing --> DESTRUCTION & LOSS OF RESOURCES TO ADDRESS NEED (v) --> [INCREASING NEED] X [DESTRUCTION & LOSS OF RESOURCES TO ADDRESS NEED] (v) --> Forces population to move to places where water is available --> Fear of being prevented from returning home or fear their land will be occupied …
21	Blockade preventing entry of spare parts and tools --> Destruction of laboratories preventing water quality testing --> DESTRUCTION & LOSS OF RESOURCES TO ADDRESS NEED (v) --> [INCREASING NEED] X [DESTRUCTION & LOSS OF RESOURCES TO ADDRESS NEED] (v) --> Forces population to move to places where water is available --> Fear of being prevented from returning home or fear their land will be occupied …
20	Blockade preventing entry of spare parts and tools --> Destruction of laboratories preventing water quality testing --> DESTRUCTION & LOSS OF RESOURCES TO ADDRESS NEED (v) --> [INCREASING NEED] X [DESTRUCTION & LOSS OF RESOURCES TO ADDRESS NEED] (v) --> Forces population to move to places where water is available --> Fear of being prevented from returning home or fear their land will be occupied …
20	Blockade preventing entry of spare parts and tools --> Destruction of laboratories preventing water quality testing --> DESTRUCTION & LOSS OF RESOURCES TO ADDRESS NEED (v) --> [INCREASING NEED] X [DESTRUCTION & LOSS OF RESOURCES TO ADDRESS NEED] (v) --> Forces population to move to places where water is available --> Fear of being prevented from returning home or fear their land will be occupied …
19	Blockade preventing entry of spare parts and tools --> Destruction of laboratories preventing water quality testing --> DESTRUCTION & LOSS OF RESOURCES TO ADDRESS NEED (v) --> [INCREASING NEED] X [DESTRUCTION & LOSS OF RESOURCES TO ADDRESS NEED] (v) --> Forces population to move to places where water is available --> Fear of being prevented from returning home or fear their land will be occupied …
18	Blockade preventing entry of spare parts and tools --> Destruction of laboratories preventing water quality testing --> DESTRUCTION & LOSS OF RESOURCES TO ADDRESS NEED (v) --> [INCREASING NEED] X [DESTRUCTION & LOSS OF RESOURCES TO ADDRESS NEED] (v) --> Forces population to move to places where water is available --> Fear of being prevented from returning home or fear their land will be occupied …
18	Blockade preventing entry of spare parts and tools --> Destruction of laboratories preventing water quality testing --> DESTRUCTION & LOSS OF RESOURCES TO ADDRESS NEED (v) --> [INCREASING NEED] X [DESTRUCTION & LOSS OF RESOURCES TO ADDRESS NEED] (v) --> Forces population to move to places where water is available --> Fear of being prevented from returning home or fear their land will be occupied …
16	Blockade preventing entry of spare parts and tools --> Destruction of laboratories preventing water quality testing --> DESTRUCTION & LOSS OF RESOURCES TO ADDRESS NEED (v) --> [INCREASING NEED] X [DESTRUCTION & LOSS OF RESOURCES TO ADDRESS NEED] (v) --> Forces population to move to places where water is available --> Fear of being prevented from returning home or fear their land will be occupied …
15	Blockade preventing entry of spare parts and tools --> Destruction of laboratories preventing water quality testing --> DESTRUCTION & LOSS OF RESOURCES TO ADDRESS NEED (v) --> [INCREASING NEED] X [DESTRUCTION & LOSS OF RESOURCES TO ADDRESS NEED] (v) --> Forces population to move to places where water is available --> Fear of being prevented from returning home or fear their land will be occupied …
15	Blockade preventing entry of spare parts and tools --> Destruction of laboratories preventing water quality testing --> DESTRUCTION & LOSS OF RESOURCES TO ADDRESS NEED (v) --> [INCREASING NEED] X [DESTRUCTION & LOSS OF RESOURCES TO ADDRESS NEED] (v) --> Forces population to move to places where water is available --> Fear of being prevented from returning home or fear their land will be occupied …
16	Blockade preventing entry of spare parts and tools --> Destruction of laboratories preventing water quality testing --> DESTRUCTION & LOSS OF RESOURCES TO ADDRESS NEED (v) --> [INCREASING NEED] X [DESTRUCTION & LOSS OF RESOURCES TO ADDRESS NEED] (v) --> Forces population to move to places where water is available --> Fear of being prevented from returning home or fear their land will be occupied …
18	Blockade preventing entry of spare parts and tools --> Destruction of laboratories preventing water quality testing --> DESTRUCTION & LOSS OF RESOURCES TO ADDRESS NEED (v) --> [INCREASING NEED] X [DESTRUCTION & LOSS OF RESOURCES TO ADDRESS NEED] (v) --> Forces population to move to places where water is available --> Fear of being prevented from returning home or fear their land will be occupied …
17	Blockade preventing entry of spare parts and tools --> Destruction of laboratories preventing water quality testing --> DESTRUCTION & LOSS OF RESOURCES TO ADDRESS NEED (v) --> [INCREASING NEED] X [DESTRUCTION & LOSS OF RESOURCES TO ADDRESS NEED] (v) --> Forces population to move to places where water is available --> Fear of being prevented from returning home or fear their land will be occupied …
16	Blockade preventing entry of spare parts and tools --> Destruction of laboratories preventing water quality testing --> DESTRUCTION & LOSS OF RESOURCES TO ADDRESS NEED (v) --> [INCREASING NEED] X [DESTRUCTION & LOSS OF RESOURCES TO ADDRESS NEED] (v) --> Forces population to move to places where water is available --> Fear of being prevented from returning home or fear their land will be occupied …
15	Blockade preventing entry of spare parts and tools --> Destruction of laboratories preventing water quality testing --> DESTRUCTION & LOSS OF RESOURCES TO ADDRESS NEED (v) --> [INCREASING NEED] X [DESTRUCTION & LOSS OF RESOURCES TO ADDRESS NEED] (v) --> Forces population to move to places where water is available --> Fear of being prevented from returning home or fear their land will be occupied …
15	Blockade preventing entry of spare parts and tools --> Destruction of laboratories preventing water quality testing --> DESTRUCTION & LOSS OF RESOURCES TO ADDRESS NEED (v) --> [INCREASING NEED] X [DESTRUCTION & LOSS OF RESOURCES TO ADDRESS NEED] (v) --> Forces population to move to places where water is available --> Fear of being prevented from returning home or fear their land will be occupied …
19	Blockade preventing entry of spare parts and tools --> Destruction of laboratories preventing water quality testing --> DESTRUCTION & LOSS OF RESOURCES TO ADDRESS NEED (v) --> [INCREASING NEED] X [DESTRUCTION & LOSS OF RESOURCES TO ADDRESS NEED] (v) --> Forces population to move to places where water is available --> Fear of being prevented from returning home or fear their land will be occupied …
18	Blockade preventing entry of spare parts and tools --> Destruction of laboratories preventing water quality testing --> DESTRUCTION & LOSS OF RESOURCES TO ADDRESS NEED (v) --> [INCREASING NEED] X [DESTRUCTION & LOSS OF RESOURCES TO ADDRESS NEED] (v) --> Forces population to move to places where water is available --> Fear of being prevented from returning home or fear their land will be occupied …
18	Blockade preventing entry of spare parts and tools --> Destruction of laboratories preventing water quality testing --> DESTRUCTION & LOSS OF RESOURCES TO ADDRESS NEED (v) --> [INCREASING NEED] X [DESTRUCTION & LOSS OF RESOURCES TO ADDRESS NEED] (v) --> Forces population to move to places where water is available --> Fear of being prevented from returning home or fear their land will be occupied …
15	Blockade preventing entry of spare parts and tools --> Destruction of laboratories preventing water quality testing --> DESTRUCTION & LOSS OF RESOURCES TO ADDRESS NEED (v) --> [INCREASING NEED] X [DESTRUCTION & LOSS OF RESOURCES TO ADDRESS NEED] (v) --> Forces population to move to places where water is available --> Fear of being prevented from returning home or fear their land will be occupied …
18	Blockade preventing entry of spare parts and tools --> Destruction of laboratories preventing water quality testing --> DESTRUCTION & LOSS OF RESOURCES TO ADDRESS NEED (v) --> [INCREASING NEED] X [DESTRUCTION & LOSS OF RESOURCES TO ADDRESS NEED] (v) --> Forces population to move to places where water is available --> Fear of being prevented from returning home or fear their land will be occupied …
17	Blockade preventing entry of spare parts and tools --> Destruction of laboratories preventing water quality testing --> DESTRUCTION & LOSS OF RESOURCES TO ADDRESS NEED (v) --> [INCREASING NEED] X [DESTRUCTION & LOSS OF RESOURCES TO ADDRESS NEED] (v) --> Forces population to move to places where water is available --> Fear of being prevented from returning home or fear their land will be occupied …
17	Blockade preventing entry of spare parts and tools --> Destruction of laboratories preventing water quality testing --> DESTRUCTION & LOSS OF RESOURCES TO ADDRESS NEED (v) --> [INCREASING NEED] X [DESTRUCTION & LOSS OF RESOURCES TO ADDRESS NEED] (v) --> Forces population to move to places where water is available --> Fear of being prevented from returning home or fear their land will be occupied …
18	Blockade preventing entry of spare parts and tools --> Destruction of laboratories preventing water quality testing --> DESTRUCTION & LOSS OF RESOURCES TO ADDRESS NEED (v) --> [INCREASING NEED] X [DESTRUCTION & LOSS OF RESOURCES TO ADDRESS NEED] (v) --> Forces population to move to places where water is available --> Fear of being prevented from returning home or fear their land will be occupied …
17	Blockade preventing entry of spare parts and tools --> Destruction of laboratories preventing water quality testing --> DESTRUCTION & LOSS OF RESOURCES TO ADDRESS NEED (v) --> [INCREASING NEED] X [DESTRUCTION & LOSS OF RESOURCES TO ADDRESS NEED] (v) --> Forces population to move to places where water is available --> Fear of being prevented from returning home or fear their land will be occupied …
16	Blockade preventing entry of spare parts and tools --> Destruction of laboratories preventing water quality testing --> DESTRUCTION & LOSS OF RESOURCES TO ADDRESS NEED (v) --> [INCREASING NEED] X [DESTRUCTION & LOSS OF RESOURCES TO ADDRESS NEED] (v) --> Forces population to move to places where water is available --> Fear of being prevented from returning home or fear their land will be occupied …
15	Blockade preventing entry of spare parts and tools --> Destruction of laboratories preventing water quality testing --> DESTRUCTION & LOSS OF RESOURCES TO ADDRESS NEED (v) --> [INCREASING NEED] X [DESTRUCTION & LOSS OF RESOURCES TO ADDRESS NEED] (v) --> Forces population to move to places where water is available --> Fear of being prevented from returning home or fear their land will be occupied …
15	Blockade preventing entry of spare parts and tools --> Destruction of laboratories preventing water quality testing --> DESTRUCTION & LOSS OF RESOURCES TO ADDRESS NEED (v) --> [INCREASING NEED] X [DESTRUCTION & LOSS OF RESOURCES TO ADDRESS NEED] (v) --> Forces population to move to places where water is available --> Fear of being prevented from returning home or fear their land will be occupied …
19	Blockade preventing entry of spare parts and tools --> Destruction of laboratories preventing water quality testing --> DESTRUCTION & LOSS OF RESOURCES TO ADDRESS NEED (v) --> [INCREASING NEED] X [DESTRUCTION & LOSS OF RESOURCES TO ADDRESS NEED] (v) --> Forces population to move to places where water is available --> Fear of being prevented from returning home or fear their land will be occupied …
18	Blockade preventing entry of spare parts and tools --> Destruction of laboratories preventing water quality testing --> DESTRUCTION & LOSS OF RESOURCES TO ADDRESS NEED (v) --> [INCREASING NEED] X [DESTRUCTION & LOSS OF RESOURCES TO ADDRESS NEED] (v) --> Forces population to move to places where water is available --> Fear of being prevented from returning home or fear their land will be occupied …
18	Blockade preventing entry of spare parts and tools --> Destruction of laboratories preventing water quality testing --> DESTRUCTION & LOSS OF RESOURCES TO ADDRESS NEED (v) --> [INCREASING NEED] X [DESTRUCTION & LOSS OF RESOURCES TO ADDRESS NEED] (v) --> Forces population to move to places where water is available --> Fear of being prevented from returning home or fear their land will be occupied …
15	Blockade preventing entry of spare parts and tools --> Destruction of laboratories preventing water quality testing --> DESTRUCTION & LOSS OF RESOURCES TO ADDRESS NEED (v) --> [INCREASING NEED] X [DESTRUCTION & LOSS OF RESOURCES TO ADDRESS NEED] (v) --> Forces population to move to places where water is available --> Fear of being prevented from returning home or fear their land will be occupied …
18	Blockade preventing entry of spare parts and tools --> Destruction of laboratories preventing water quality testing --> DESTRUCTION & LOSS OF RESOURCES TO ADDRESS NEED (v) --> [INCREASING NEED] X [DESTRUCTION & LOSS OF RESOURCES TO ADDRESS NEED] (v) --> Forces population to move to places where water is available --> Fear of being prevented from returning home or fear their land will be occupied …
17	Blockade preventing entry of spare parts and tools --> Destruction of laboratories preventing water quality testing --> DESTRUCTION & LOSS OF RESOURCES TO ADDRESS NEED (v) --> [INCREASING NEED] X [DESTRUCTION & LOSS OF RESOURCES TO ADDRESS NEED] (v) --> Forces population to move to places where water is available --> Fear of being prevented from returning home or fear their land will be occupied …
17	Blockade preventing entry of spare parts and tools --> Destruction of laboratories preventing water quality testing --> DESTRUCTION & LOSS OF RESOURCES TO ADDRESS NEED (v) --> [INCREASING NEED] X [DESTRUCTION & LOSS OF RESOURCES TO ADDRESS NEED] (v) --> Forces population to move to places where water is available --> Fear of being prevented from returning home or fear their land will be occupied …
21	Blockade preventing entry of spare parts and tools --> Destruction of laboratories preventing water quality testing --> DESTRUCTION & LOSS OF RESOURCES TO ADDRESS NEED (v) --> [INCREASING NEED] X [DESTRUCTION & LOSS OF RESOURCES TO ADDRESS NEED] (v) --> Forces population to move to places where water is available --> Fear of being prevented from returning home or fear their land will be occupied …
20	Blockade preventing entry of spare parts and tools --> Destruction of laboratories preventing water quality testing --> DESTRUCTION & LOSS OF RESOURCES TO ADDRESS NEED (v) --> [INCREASING NEED] X [DESTRUCTION & LOSS OF RESOURCES TO ADDRESS NEED] (v) --> Forces population to move to places where water is available --> Fear of being prevented from returning home or fear their land will be occupied …
20	Blockade preventing entry of spare parts and tools --> Destruction of laboratories preventing water quality testing --> DESTRUCTION & LOSS OF RESOURCES TO ADDRESS NEED (v) --> [INCREASING NEED] X [DESTRUCTION & LOSS OF RESOURCES TO ADDRESS NEED] (v) --> Forces population to move to places where water is available --> Fear of being prevented from returning home or fear their land will be occupied …
17	Blockade preventing entry of spare parts and tools --> Destruction of laboratories preventing water quality testing --> DESTRUCTION & LOSS OF RESOURCES TO ADDRESS NEED (v) --> [INCREASING NEED] X [DESTRUCTION & LOSS OF RESOURCES TO ADDRESS NEED] (v) --> Forces population to move to places where water is available --> Fear of being prevented from returning home or fear their land will be occupied …
21	Blockade preventing entry of spare parts and tools --> Destruction of laboratories preventing water quality testing --> DESTRUCTION & LOSS OF RESOURCES TO ADDRESS NEED (v) --> [INCREASING NEED] X [DESTRUCTION & LOSS OF RESOURCES TO ADDRESS NEED] (v) --> Forces population to move to places where water is available --> Fear of being prevented from returning home or fear their land will be occupied …
20	Blockade preventing entry of spare parts and tools --> Destruction of laboratories preventing water quality testing --> DESTRUCTION & LOSS OF RESOURCES TO ADDRESS NEED (v) --> [INCREASING NEED] X [DESTRUCTION & LOSS OF RESOURCES TO ADDRESS NEED] (v) --> Forces population to move to places where water is available --> Fear of being prevented from returning home or fear their land will be occupied …
20	Blockade preventing entry of spare parts and tools --> Destruction of laboratories preventing water quality testing --> DESTRUCTION & LOSS OF RESOURCES TO ADDRESS NEED (v) --> [INCREASING NEED] X [DESTRUCTION & LOSS OF RESOURCES TO ADDRESS NEED] (v) --> Forces population to move to places where water is available --> Fear of being prevented from returning home or fear their land will be occupied …
19	Blockade preventing entry of spare parts and tools --> Destruction of laboratories preventing water quality testing --> DESTRUCTION & LOSS OF RESOURCES TO ADDRESS NEED (v) --> [INCREASING NEED] X [DESTRUCTION & LOSS OF RESOURCES TO ADDRESS NEED] (v) --> Forces population to move to places where water is available --> Fear of being prevented from returning home or fear their land will be occupied …
18	Blockade preventing entry of spare parts and tools --> Destruction of laboratories preventing water quality testing --> DESTRUCTION & LOSS OF RESOURCES TO ADDRESS NEED (v) --> [INCREASING NEED] X [DESTRUCTION & LOSS OF RESOURCES TO ADDRESS NEED] (v) --> Forces population to move to places where water is available --> Fear of being prevented from returning home or fear their land will be occupied …
18	Blockade preventing entry of spare parts and tools --> Destruction of laboratories preventing water quality testing --> DESTRUCTION & LOSS OF RESOURCES TO ADDRESS NEED (v) --> [INCREASING NEED] X [DESTRUCTION & LOSS OF RESOURCES TO ADDRESS NEED] (v) --> Forces population to move to places where water is available --> Fear of being prevented from returning home or fear their land will be occupied …
16	Blockade preventing entry of spare parts and tools --> Destruction of laboratories preventing water quality testing --> DESTRUCTION & LOSS OF RESOURCES TO ADDRESS NEED (v) --> [INCREASING NEED] X [DESTRUCTION & LOSS OF RESOURCES TO ADDRESS NEED] (v) --> Forces population to move to places where water is available --> Fear of being prevented from returning home or fear their land will be occupied …
15	Blockade preventing entry of spare parts and tools --> Destruction of laboratories preventing water quality testing --> DESTRUCTION & LOSS OF RESOURCES TO ADDRESS NEED (v) --> [INCREASING NEED] X [DESTRUCTION & LOSS OF RESOURCES TO ADDRESS NEED] (v) --> Forces population to move to places where water is available --> Fear of being prevented from returning home or fear their land will be occupied …
15	Blockade preventing entry of spare parts and tools --> Destruction of laboratories preventing water quality testing --> DESTRUCTION & LOSS OF RESOURCES TO ADDRESS NEED (v) --> [INCREASING NEED] X [DESTRUCTION & LOSS OF RESOURCES TO ADDRESS NEED] (v) --> Forces population to move to places where water is available --> Fear of being prevented from returning home or fear their land will be occupied …
16	Blockade preventing entry of spare parts and tools --> Destruction of laboratories preventing water quality testing --> DESTRUCTION & LOSS OF RESOURCES TO ADDRESS NEED (v) --> [INCREASING NEED] X [DESTRUCTION & LOSS OF RESOURCES TO ADDRESS NEED] (v) --> Forces population to move to places where water is available --> Fear of being prevented from returning home or fear their land will be occupied …
18	Blockade preventing entry of spare parts and tools --> Destruction of laboratories preventing water quality testing --> DESTRUCTION & LOSS OF RESOURCES TO ADDRESS NEED (v) --> [INCREASING NEED] X [DESTRUCTION & LOSS OF RESOURCES TO ADDRESS NEED] (v) --> Forces population to move to places where water is available --> Fear of being prevented from returning home or fear their land will be occupied …
17	Blockade preventing entry of spare parts and tools --> Destruction of laboratories preventing water quality testing --> DESTRUCTION & LOSS OF RESOURCES TO ADDRESS NEED (v) --> [INCREASING NEED] X [DESTRUCTION & LOSS OF RESOURCES TO ADDRESS NEED] (v) --> Forces population to move to places where water is available --> Fear of being prevented from returning home or fear their land will be occupied …
16	Blockade preventing entry of spare parts and tools --> Destruction of laboratories preventing water quality testing --> DESTRUCTION & LOSS OF RESOURCES TO ADDRESS NEED (v) --> [INCREASING NEED] X [DESTRUCTION & LOSS OF RESOURCES TO ADDRESS NEED] (v) --> Forces population to move to places where water is available --> Fear of being prevented from returning home or fear their land will be occupied …
15	Blockade preventing entry of spare parts and tools --> Destruction of laboratories preventing water quality testing --> DESTRUCTION & LOSS OF RESOURCES TO ADDRESS NEED (v) --> [INCREASING NEED] X [DESTRUCTION & LOSS OF RESOURCES TO ADDRESS NEED] (v) --> Forces population to move to places where water is available --> Fear of being prevented from returning home or fear their land will be occupied …
15	Blockade preventing entry of spare parts and tools --> Destruction of laboratories preventing water quality testing --> DESTRUCTION & LOSS OF RESOURCES TO ADDRESS NEED (v) --> [INCREASING NEED] X [DESTRUCTION & LOSS OF RESOURCES TO ADDRESS NEED] (v) --> Forces population to move to places where water is available --> Fear of being prevented from returning home or fear their land will be occupied …
19	Blockade preventing entry of spare parts and tools --> Destruction of laboratories preventing water quality testing --> DESTRUCTION & LOSS OF RESOURCES TO ADDRESS NEED (v) --> [INCREASING NEED] X [DESTRUCTION & LOSS OF RESOURCES TO ADDRESS NEED] (v) --> Forces population to move to places where water is available --> Fear of being prevented from returning home or fear their land will be occupied …
18	Blockade preventing entry of spare parts and tools --> Destruction of laboratories preventing water quality testing --> DESTRUCTION & LOSS OF RESOURCES TO ADDRESS NEED (v) --> [INCREASING NEED] X [DESTRUCTION & LOSS OF RESOURCES TO ADDRESS NEED] (v) --> Forces population to move to places where water is available --> Fear of being prevented from returning home or fear their land will be occupied …
18	Blockade preventing entry of spare parts and tools --> Destruction of laboratories preventing water quality testing --> DESTRUCTION & LOSS OF RESOURCES TO ADDRESS NEED (v) --> [INCREASING NEED] X [DESTRUCTION & LOSS OF RESOURCES TO ADDRESS NEED] (v) --> Forces population to move to places where water is available --> Fear of being prevented from returning home or fear their land will be occupied …
15	Blockade preventing entry of spare parts and tools --> Destruction of laboratories preventing water quality testing --> DESTRUCTION & LOSS OF RESOURCES TO ADDRESS NEED (v) --> [INCREASING NEED] X [DESTRUCTION & LOSS OF RESOURCES TO ADDRESS NEED] (v) --> Forces population to move to places where water is available --> Fear of being prevented from returning home or fear their land will be occupied …
18	Blockade preventing entry of spare parts and tools --> Destruction of laboratories preventing water quality testing --> DESTRUCTION & LOSS OF RESOURCES TO ADDRESS NEED (v) --> [INCREASING NEED] X [DESTRUCTION & LOSS OF RESOURCES TO ADDRESS NEED] (v) --> Forces population to move to places where water is available --> Fear of being prevented from returning home or fear their land will be occupied …
17	Blockade preventing entry of spare parts and tools --> Destruction of laboratories preventing water quality testing --> DESTRUCTION & LOSS OF RESOURCES TO ADDRESS NEED (v) --> [INCREASING NEED] X [DESTRUCTION & LOSS OF RESOURCES TO ADDRESS NEED] (v) --> Forces population to move to places where water is available --> Fear of being prevented from returning home or fear their land will be occupied …
17	Blockade preventing entry of spare parts and tools --> Destruction of laboratories preventing water quality testing --> DESTRUCTION & LOSS OF RESOURCES TO ADDRESS NEED (v) --> [INCREASING NEED] X [DESTRUCTION & LOSS OF RESOURCES TO ADDRESS NEED] (v) --> Forces population to move to places where water is available --> Fear of being prevented from returning home or fear their land will be occupied …
18	Blockade preventing entry of spare parts and tools --> Destruction of laboratories preventing water quality testing --> DESTRUCTION & LOSS OF RESOURCES TO ADDRESS NEED (v) --> [INCREASING NEED] X [DESTRUCTION & LOSS OF RESOURCES TO ADDRESS NEED] (v) --> Forces population to move to places where water is available --> Fear of being prevented from returning home or fear their land will be occupied …
17	Blockade preventing entry of spare parts and tools --> Destruction of laboratories preventing water quality testing --> DESTRUCTION & LOSS OF RESOURCES TO ADDRESS NEED (v) --> [INCREASING NEED] X [DESTRUCTION & LOSS OF RESOURCES TO ADDRESS NEED] (v) --> Forces population to move to places where water is available --> Fear of being prevented from returning home or fear their land will be occupied …
16	Blockade preventing entry of spare parts and tools --> Destruction of laboratories preventing water quality testing --> DESTRUCTION & LOSS OF RESOURCES TO ADDRESS NEED (v) --> [INCREASING NEED] X [DESTRUCTION & LOSS OF RESOURCES TO ADDRESS NEED] (v) --> Forces population to move to places where water is available --> Fear of being prevented from returning home or fear their land will be occupied …
15	Blockade preventing entry of spare parts and tools --> Destruction of laboratories preventing water quality testing --> DESTRUCTION & LOSS OF RESOURCES TO ADDRESS NEED (v) --> [INCREASING NEED] X [DESTRUCTION & LOSS OF RESOURCES TO ADDRESS NEED] (v) --> Forces population to move to places where water is available --> Fear of being prevented from returning home or fear their land will be occupied …
15	Blockade preventing entry of spare parts and tools --> Destruction of laboratories preventing water quality testing --> DESTRUCTION & LOSS OF RESOURCES TO ADDRESS NEED (v) --> [INCREASING NEED] X [DESTRUCTION & LOSS OF RESOURCES TO ADDRESS NEED] (v) --> Forces population to move to places where water is available --> Fear of being prevented from returning home or fear their land will be occupied …
19	Blockade preventing entry of spare parts and tools --> Destruction of laboratories preventing water quality testing --> DESTRUCTION & LOSS OF RESOURCES TO ADDRESS NEED (v) --> [INCREASING NEED] X [DESTRUCTION & LOSS OF RESOURCES TO ADDRESS NEED] (v) --> Forces population to move to places where water is available --> Fear of being prevented from returning home or fear their land will be occupied …
18	Blockade preventing entry of spare parts and tools --> Destruction of laboratories preventing water quality testing --> DESTRUCTION & LOSS OF RESOURCES TO ADDRESS NEED (v) --> [INCREASING NEED] X [DESTRUCTION & LOSS OF RESOURCES TO ADDRESS NEED] (v) --> Forces population to move to places where water is available --> Fear of being prevented from returning home or fear their land will be occupied …
18	Blockade preventing entry of spare parts and tools --> Destruction of laboratories preventing water quality testing --> DESTRUCTION & LOSS OF RESOURCES TO ADDRESS NEED (v) --> [INCREASING NEED] X [DESTRUCTION & LOSS OF RESOURCES TO ADDRESS NEED] (v) --> Forces population to move to places where water is available --> Fear of being prevented from returning home or fear their land will be occupied …
15	Blockade preventing entry of spare parts and tools --> Destruction of laboratories preventing water quality testing --> DESTRUCTION & LOSS OF RESOURCES TO ADDRESS NEED (v) --> [INCREASING NEED] X [DESTRUCTION & LOSS OF RESOURCES TO ADDRESS NEED] (v) --> Forces population to move to places where water is available --> Fear of being prevented from returning home or fear their land will be occupied …
18	Blockade preventing entry of spare parts and tools --> Destruction of laboratories preventing water quality testing --> DESTRUCTION & LOSS OF RESOURCES TO ADDRESS NEED (v) --> [INCREASING NEED] X [DESTRUCTION & LOSS OF RESOURCES TO ADDRESS NEED] (v) --> Forces population to move to places where water is available --> Fear of being prevented from returning home or fear their land will be occupied …
17	Blockade preventing entry of spare parts and tools --> Destruction of laboratories preventing water quality testing --> DESTRUCTION & LOSS OF RESOURCES TO ADDRESS NEED (v) --> [INCREASING NEED] X [DESTRUCTION & LOSS OF RESOURCES TO ADDRESS NEED] (v) --> Forces population to move to places where water is available --> Fear of being prevented from returning home or fear their land will be occupied …
17	Blockade preventing entry of spare parts and tools --> Destruction of laboratories preventing water quality testing --> DESTRUCTION & LOSS OF RESOURCES TO ADDRESS NEED (v) --> [INCREASING NEED] X [DESTRUCTION & LOSS OF RESOURCES TO ADDRESS NEED] (v) --> Forces population to move to places where water is available --> Fear of being prevented from returning home or fear their land will be occupied …
21	Blockade preventing entry of spare parts and tools --> Destruction of laboratories preventing water quality testing --> DESTRUCTION & LOSS OF RESOURCES TO ADDRESS NEED (v) --> [INCREASING NEED] X [DESTRUCTION & LOSS OF RESOURCES TO ADDRESS NEED] (v) --> Forces population to move to places where water is available --> Fear of being prevented from returning home or fear their land will be occupied …
20	Blockade preventing entry of spare parts and tools --> Destruction of laboratories preventing water quality testing --> DESTRUCTION & LOSS OF RESOURCES TO ADDRESS NEED (v) --> [INCREASING NEED] X [DESTRUCTION & LOSS OF RESOURCES TO ADDRESS NEED] (v) --> Forces population to move to places where water is available --> Fear of being prevented from returning home or fear their land will be occupied …
20	Blockade preventing entry of spare parts and tools --> Destruction of laboratories preventing water quality testing --> DESTRUCTION & LOSS OF RESOURCES TO ADDRESS NEED (v) --> [INCREASING NEED] X [DESTRUCTION & LOSS OF RESOURCES TO ADDRESS NEED] (v) --> Forces population to move to places where water is available --> Fear of being prevented from returning home or fear their land will be occupied …
17	Blockade preventing entry of spare parts and tools --> Destruction of laboratories preventing water quality testing --> DESTRUCTION & LOSS OF RESOURCES TO ADDRESS NEED (v) --> [INCREASING NEED] X [DESTRUCTION & LOSS OF RESOURCES TO ADDRESS NEED] (v) --> Forces population to move to places where water is available --> Fear of being prevented from returning home or fear their land will be occupied …
21	Blockade preventing entry of spare parts and tools --> Destruction of laboratories preventing water quality testing --> DESTRUCTION & LOSS OF RESOURCES TO ADDRESS NEED (v) --> [INCREASING NEED] X [DESTRUCTION & LOSS OF RESOURCES TO ADDRESS NEED] (v) --> Forces population to move to places where water is available --> Fear of being prevented from returning home or fear their land will be occupied …
20	Blockade preventing entry of spare parts and tools --> Destruction of laboratories preventing water quality testing --> DESTRUCTION & LOSS OF RESOURCES TO ADDRESS NEED (v) --> [INCREASING NEED] X [DESTRUCTION & LOSS OF RESOURCES TO ADDRESS NEED] (v) --> Forces population to move to places where water is available --> Fear of being prevented from returning home or fear their land will be occupied …
20	Blockade preventing entry of spare parts and tools --> Destruction of laboratories preventing water quality testing --> DESTRUCTION & LOSS OF RESOURCES TO ADDRESS NEED (v) --> [INCREASING NEED] X [DESTRUCTION & LOSS OF RESOURCES TO ADDRESS NEED] (v) --> Forces population to move to places where water is available --> Fear of being prevented from returning home or fear their land will be occupied …
19	Blockade preventing entry of spare parts and tools --> Destruction of laboratories preventing water quality testing --> DESTRUCTION & LOSS OF RESOURCES TO ADDRESS NEED (v) --> [INCREASING NEED] X [DESTRUCTION & LOSS OF RESOURCES TO ADDRESS NEED] (v) --> Forces population to move to places where water is available --> Fear of being prevented from returning home or fear their land will be occupied …
18	Blockade preventing entry of spare parts and tools --> Destruction of laboratories preventing water quality testing --> DESTRUCTION & LOSS OF RESOURCES TO ADDRESS NEED (v) --> [INCREASING NEED] X [DESTRUCTION & LOSS OF RESOURCES TO ADDRESS NEED] (v) --> Forces population to move to places where water is available --> Fear of being prevented from returning home or fear their land will be occupied …
18	Blockade preventing entry of spare parts and tools --> Destruction of laboratories preventing water quality testing --> DESTRUCTION & LOSS OF RESOURCES TO ADDRESS NEED (v) --> [INCREASING NEED] X [DESTRUCTION & LOSS OF RESOURCES TO ADDRESS NEED] (v) --> Forces population to move to places where water is available --> Fear of being prevented from returning home or fear their land will be occupied …
16	Blockade preventing entry of spare parts and tools --> Destruction of laboratories preventing water quality testing --> DESTRUCTION & LOSS OF RESOURCES TO ADDRESS NEED (v) --> [INCREASING NEED] X [DESTRUCTION & LOSS OF RESOURCES TO ADDRESS NEED] (v) --> Forces population to move to places where water is available --> Fear of being prevented from returning home or fear their land will be occupied …
15	Blockade preventing entry of spare parts and tools --> Destruction of laboratories preventing water quality testing --> DESTRUCTION & LOSS OF RESOURCES TO ADDRESS NEED (v) --> [INCREASING NEED] X [DESTRUCTION & LOSS OF RESOURCES TO ADDRESS NEED] (v) --> Forces population to move to places where water is available --> Fear of being prevented from returning home or fear their land will be occupied …
15	Blockade preventing entry of spare parts and tools --> Destruction of laboratories preventing water quality testing --> DESTRUCTION & LOSS OF RESOURCES TO ADDRESS NEED (v) --> [INCREASING NEED] X [DESTRUCTION & LOSS OF RESOURCES TO ADDRESS NEED] (v) --> Forces population to move to places where water is available --> Fear of being prevented from returning home or fear their land will be occupied …
16	Blockade preventing entry of spare parts and tools --> Destruction of laboratories preventing water quality testing --> DESTRUCTION & LOSS OF RESOURCES TO ADDRESS NEED (v) --> [INCREASING NEED] X [DESTRUCTION & LOSS OF RESOURCES TO ADDRESS NEED] (v) --> Forces population to move to places where water is available --> Fear of being prevented from returning home or fear their land will be occupied …
18	Blockade preventing entry of spare parts and tools --> Destruction of laboratories preventing water quality testing --> DESTRUCTION & LOSS OF RESOURCES TO ADDRESS NEED (v) --> [INCREASING NEED] X [DESTRUCTION & LOSS OF RESOURCES TO ADDRESS NEED] (v) --> Forces population to move to places where water is available --> Fear of being prevented from returning home or fear their land will be occupied …
17	Blockade preventing entry of spare parts and tools --> Destruction of laboratories preventing water quality testing --> DESTRUCTION & LOSS OF RESOURCES TO ADDRESS NEED (v) --> [INCREASING NEED] X [DESTRUCTION & LOSS OF RESOURCES TO ADDRESS NEED] (v) --> Forces population to move to places where water is available --> Fear of being prevented from returning home or fear their land will be occupied …
16	Blockade preventing entry of spare parts and tools --> Destruction of laboratories preventing water quality testing --> DESTRUCTION & LOSS OF RESOURCES TO ADDRESS NEED (v) --> [INCREASING NEED] X [DESTRUCTION & LOSS OF RESOURCES TO ADDRESS NEED] (v) --> Forces population to move to places where water is available --> Fear of being prevented from returning home or fear their land will be occupied …
15	Blockade preventing entry of spare parts and tools --> Destruction of laboratories preventing water quality testing --> DESTRUCTION & LOSS OF RESOURCES TO ADDRESS NEED (v) --> [INCREASING NEED] X [DESTRUCTION & LOSS OF RESOURCES TO ADDRESS NEED] (v) --> Forces population to move to places where water is available --> Fear of being prevented from returning home or fear their land will be occupied …
15	Blockade preventing entry of spare parts and tools --> Destruction of laboratories preventing water quality testing --> DESTRUCTION & LOSS OF RESOURCES TO ADDRESS NEED (v) --> [INCREASING NEED] X [DESTRUCTION & LOSS OF RESOURCES TO ADDRESS NEED] (v) --> Forces population to move to places where water is available --> Fear of being prevented from returning home or fear their land will be occupied …
19	Blockade preventing entry of spare parts and tools --> Destruction of laboratories preventing water quality testing --> DESTRUCTION & LOSS OF RESOURCES TO ADDRESS NEED (v) --> [INCREASING NEED] X [DESTRUCTION & LOSS OF RESOURCES TO ADDRESS NEED] (v) --> Forces population to move to places where water is available --> Fear of being prevented from returning home or fear their land will be occupied …
18	Blockade preventing entry of spare parts and tools --> Destruction of laboratories preventing water quality testing --> DESTRUCTION & LOSS OF RESOURCES TO ADDRESS NEED (v) --> [INCREASING NEED] X [DESTRUCTION & LOSS OF RESOURCES TO ADDRESS NEED] (v) --> Forces population to move to places where water is available --> Fear of being prevented from returning home or fear their land will be occupied …
18	Blockade preventing entry of spare parts and tools --> Destruction of laboratories preventing water quality testing --> DESTRUCTION & LOSS OF RESOURCES TO ADDRESS NEED (v) --> [INCREASING NEED] X [DESTRUCTION & LOSS OF RESOURCES TO ADDRESS NEED] (v) --> Forces population to move to places where water is available --> Fear of being prevented from returning home or fear their land will be occupied …
15	Blockade preventing entry of spare parts and tools --> Destruction of laboratories preventing water quality testing --> DESTRUCTION & LOSS OF RESOURCES TO ADDRESS NEED (v) --> [INCREASING NEED] X [DESTRUCTION & LOSS OF RESOURCES TO ADDRESS NEED] (v) --> Forces population to move to places where water is available --> Fear of being prevented from returning home or fear their land will be occupied …
18	Blockade preventing entry of spare parts and tools --> Destruction of laboratories preventing water quality testing --> DESTRUCTION & LOSS OF RESOURCES TO ADDRESS NEED (v) --> [INCREASING NEED] X [DESTRUCTION & LOSS OF RESOURCES TO ADDRESS NEED] (v) --> Forces population to move to places where water is available --> Fear of being prevented from returning home or fear their land will be occupied …
17	Blockade preventing entry of spare parts and tools --> Destruction of laboratories preventing water quality testing --> DESTRUCTION & LOSS OF RESOURCES TO ADDRESS NEED (v) --> [INCREASING NEED] X [DESTRUCTION & LOSS OF RESOURCES TO ADDRESS NEED] (v) --> Forces population to move to places where water is available --> Fear of being prevented from returning home or fear their land will be occupied …
17	Blockade preventing entry of spare parts and tools --> Destruction of laboratories preventing water quality testing --> DESTRUCTION & LOSS OF RESOURCES TO ADDRESS NEED (v) --> [INCREASING NEED] X [DESTRUCTION & LOSS OF RESOURCES TO ADDRESS NEED] (v) --> Forces population to move to places where water is available --> Fear of being prevented from returning home or fear their land will be occupied …
18	Blockade preventing entry of spare parts and tools --> Destruction of laboratories preventing water quality testing --> DESTRUCTION & LOSS OF RESOURCES TO ADDRESS NEED (v) --> [INCREASING NEED] X [DESTRUCTION & LOSS OF RESOURCES TO ADDRESS NEED] (v) --> Forces population to move to places where water is available --> Fear of being prevented from returning home or fear their land will be occupied …
17	Blockade preventing entry of spare parts and tools --> Destruction of laboratories preventing water quality testing --> DESTRUCTION & LOSS OF RESOURCES TO ADDRESS NEED (v) --> [INCREASING NEED] X [DESTRUCTION & LOSS OF RESOURCES TO ADDRESS NEED] (v) --> Forces population to move to places where water is available --> Fear of being prevented from returning home or fear their land will be occupied …
16	Blockade preventing entry of spare parts and tools --> Destruction of laboratories preventing water quality testing --> DESTRUCTION & LOSS OF RESOURCES TO ADDRESS NEED (v) --> [INCREASING NEED] X [DESTRUCTION & LOSS OF RESOURCES TO ADDRESS NEED] (v) --> Forces population to move to places where water is available --> Fear of being prevented from returning home or fear their land will be occupied …
15	Blockade preventing entry of spare parts and tools --> Destruction of laboratories preventing water quality testing --> DESTRUCTION & LOSS OF RESOURCES TO ADDRESS NEED (v) --> [INCREASING NEED] X [DESTRUCTION & LOSS OF RESOURCES TO ADDRESS NEED] (v) --> Forces population to move to places where water is available --> Fear of being prevented from returning home or fear their land will be occupied …
15	Blockade preventing entry of spare parts and tools --> Destruction of laboratories preventing water quality testing --> DESTRUCTION & LOSS OF RESOURCES TO ADDRESS NEED (v) --> [INCREASING NEED] X [DESTRUCTION & LOSS OF RESOURCES TO ADDRESS NEED] (v) --> Forces population to move to places where water is available --> Fear of being prevented from returning home or fear their land will be occupied …
19	Blockade preventing entry of spare parts and tools --> Destruction of laboratories preventing water quality testing --> DESTRUCTION & LOSS OF RESOURCES TO ADDRESS NEED (v) --> [INCREASING NEED] X [DESTRUCTION & LOSS OF RESOURCES TO ADDRESS NEED] (v) --> Forces population to move to places where water is available --> Fear of being prevented from returning home or fear their land will be occupied …
18	Blockade preventing entry of spare parts and tools --> Destruction of laboratories preventing water quality testing --> DESTRUCTION & LOSS OF RESOURCES TO ADDRESS NEED (v) --> [INCREASING NEED] X [DESTRUCTION & LOSS OF RESOURCES TO ADDRESS NEED] (v) --> Forces population to move to places where water is available --> Fear of being prevented from returning home or fear their land will be occupied …
18	Blockade preventing entry of spare parts and tools --> Destruction of laboratories preventing water quality testing --> DESTRUCTION & LOSS OF RESOURCES TO ADDRESS NEED (v) --> [INCREASING NEED] X [DESTRUCTION & LOSS OF RESOURCES TO ADDRESS NEED] (v) --> Forces population to move to places where water is available --> Fear of being prevented from returning home or fear their land will be occupied …
15	Blockade preventing entry of spare parts and tools --> Destruction of laboratories preventing water quality testing --> DESTRUCTION & LOSS OF RESOURCES TO ADDRESS NEED (v) --> [INCREASING NEED] X [DESTRUCTION & LOSS OF RESOURCES TO ADDRESS NEED] (v) --> Forces population to move to places where water is available --> Fear of being prevented from returning home or fear their land will be occupied …
18	Blockade preventing entry of spare parts and tools --> Destruction of laboratories preventing water quality testing --> DESTRUCTION & LOSS OF RESOURCES TO ADDRESS NEED (v) --> [INCREASING NEED] X [DESTRUCTION & LOSS OF RESOURCES TO ADDRESS NEED] (v) --> Forces population to move to places where water is available --> Fear of being prevented from returning home or fear their land will be occupied …
17	Blockade preventing entry of spare parts and tools --> Destruction of laboratories preventing water quality testing --> DESTRUCTION & LOSS OF RESOURCES TO ADDRESS NEED (v) --> [INCREASING NEED] X [DESTRUCTION & LOSS OF RESOURCES TO ADDRESS NEED] (v) --> Forces population to move to places where water is available --> Fear of being prevented from returning home or fear their land will be occupied …
17	Blockade preventing entry of spare parts and tools --> Destruction of laboratories preventing water quality testing --> DESTRUCTION & LOSS OF RESOURCES TO ADDRESS NEED (v) --> [INCREASING NEED] X [DESTRUCTION & LOSS OF RESOURCES TO ADDRESS NEED] (v) --> Forces population to move to places where water is available --> Fear of being prevented from returning home or fear their land will be occupied …
21	Blockade preventing entry of spare parts and tools --> Destruction of laboratories preventing water quality testing --> DESTRUCTION & LOSS OF RESOURCES TO ADDRESS NEED (v) --> [INCREASING NEED] X [DESTRUCTION & LOSS OF RESOURCES TO ADDRESS NEED] (v) --> Forces population to move to places where water is available --> Fear of being prevented from returning home or fear their land will be occupied …
20	Blockade preventing entry of spare parts and tools --> Destruction of laboratories preventing water quality testing --> DESTRUCTION & LOSS OF RESOURCES TO ADDRESS NEED (v) --> [INCREASING NEED] X [DESTRUCTION & LOSS OF RESOURCES TO ADDRESS NEED] (v) --> Forces population to move to places where water is available --> Fear of being prevented from returning home or fear their land will be occupied …
20	Blockade preventing entry of spare parts and tools --> Destruction of laboratories preventing water quality testing --> DESTRUCTION & LOSS OF RESOURCES TO ADDRESS NEED (v) --> [INCREASING NEED] X [DESTRUCTION & LOSS OF RESOURCES TO ADDRESS NEED] (v) --> Forces population to move to places where water is available --> Fear of being prevented from returning home or fear their land will be occupied …
17	Blockade preventing entry of spare parts and tools --> Destruction of laboratories preventing water quality testing --> DESTRUCTION & LOSS OF RESOURCES TO ADDRESS NEED (v) --> [INCREASING NEED] X [DESTRUCTION & LOSS OF RESOURCES TO ADDRESS NEED] (v) --> Forces population to move to places where water is available --> Fear of being prevented from returning home or fear their land will be occupied …
21	Blockade preventing entry of spare parts and tools --> Destruction of laboratories preventing water quality testing --> DESTRUCTION & LOSS OF RESOURCES TO ADDRESS NEED (v) --> [INCREASING NEED] X [DESTRUCTION & LOSS OF RESOURCES TO ADDRESS NEED] (v) --> Forces population to move to places where water is available --> Fear of being prevented from returning home or fear their land will be occupied …
20	Blockade preventing entry of spare parts and tools --> Destruction of laboratories preventing water quality testing --> DESTRUCTION & LOSS OF RESOURCES TO ADDRESS NEED (v) --> [INCREASING NEED] X [DESTRUCTION & LOSS OF RESOURCES TO ADDRESS NEED] (v) --> Forces population to move to places where water is available --> Fear of being prevented from returning home or fear their land will be occupied …
20	Blockade preventing entry of spare parts and tools --> Destruction of laboratories preventing water quality testing --> DESTRUCTION & LOSS OF RESOURCES TO ADDRESS NEED (v) --> [INCREASING NEED] X [DESTRUCTION & LOSS OF RESOURCES TO ADDRESS NEED] (v) --> Forces population to move to places where water is available --> Fear of being prevented from returning home or fear their land will be occupied …
19	Blockade preventing entry of spare parts and tools --> Destruction of laboratories preventing water quality testing --> DESTRUCTION & LOSS OF RESOURCES TO ADDRESS NEED (v) --> [INCREASING NEED] X [DESTRUCTION & LOSS OF RESOURCES TO ADDRESS NEED] (v) --> Forces population to move to places where water is available --> Fear of being prevented from returning home or fear their land will be occupied …
18	Blockade preventing entry of spare parts and tools --> Destruction of laboratories preventing water quality testing --> DESTRUCTION & LOSS OF RESOURCES TO ADDRESS NEED (v) --> [INCREASING NEED] X [DESTRUCTION & LOSS OF RESOURCES TO ADDRESS NEED] (v) --> Forces population to move to places where water is available --> Fear of being prevented from returning home or fear their land will be occupied …
18	Blockade preventing entry of spare parts and tools --> Destruction of laboratories preventing water quality testing --> DESTRUCTION & LOSS OF RESOURCES TO ADDRESS NEED (v) --> [INCREASING NEED] X [DESTRUCTION & LOSS OF RESOURCES TO ADDRESS NEED] (v) --> Forces population to move to places where water is available --> Fear of being prevented from returning home or fear their land will be occupied …
16	Blockade preventing entry of spare parts and tools --> Destruction of laboratories preventing water quality testing --> DESTRUCTION & LOSS OF RESOURCES TO ADDRESS NEED (v) --> [INCREASING NEED] X [DESTRUCTION & LOSS OF RESOURCES TO ADDRESS NEED] (v) --> Forces population to move to places where water is available --> Fear of being prevented from returning home or fear their land will be occupied …
15	Blockade preventing entry of spare parts and tools --> Destruction of laboratories preventing water quality testing --> DESTRUCTION & LOSS OF RESOURCES TO ADDRESS NEED (v) --> [INCREASING NEED] X [DESTRUCTION & LOSS OF RESOURCES TO ADDRESS NEED] (v) --> Forces population to move to places where water is available --> Fear of being prevented from returning home or fear their land will be occupied …
15	Blockade preventing entry of spare parts and tools --> Destruction of laboratories preventing water quality testing --> DESTRUCTION & LOSS OF RESOURCES TO ADDRESS NEED (v) --> [INCREASING NEED] X [DESTRUCTION & LOSS OF RESOURCES TO ADDRESS NEED] (v) --> Forces population to move to places where water is available --> Fear of being prevented from returning home or fear their land will be occupied …
16	Blockade preventing entry of spare parts and tools --> Destruction of laboratories preventing water quality testing --> DESTRUCTION & LOSS OF RESOURCES TO ADDRESS NEED (v) --> [INCREASING NEED] X [DESTRUCTION & LOSS OF RESOURCES TO ADDRESS NEED] (v) --> Forces population to move to places where water is available --> Fear of being prevented from returning home or fear their land will be occupied …
19	Blockade preventing entry of spare parts and tools --> Destruction of laboratories preventing water quality testing --> DESTRUCTION & LOSS OF RESOURCES TO ADDRESS NEED (v) --> [INCREASING NEED] X [DESTRUCTION & LOSS OF RESOURCES TO ADDRESS NEED] (v) --> Forces population to move to places where water is available --> Fear of being prevented from returning home or fear their land will be occupied …
18	Blockade preventing entry of spare parts and tools --> Destruction of laboratories preventing water quality testing --> DESTRUCTION & LOSS OF RESOURCES TO ADDRESS NEED (v) --> [INCREASING NEED] X [DESTRUCTION & LOSS OF RESOURCES TO ADDRESS NEED] (v) --> Forces population to move to places where water is available --> Fear of being prevented from returning home or fear their land will be occupied …
18	Blockade preventing entry of spare parts and tools --> Destruction of laboratories preventing water quality testing --> DESTRUCTION & LOSS OF RESOURCES TO ADDRESS NEED (v) --> [INCREASING NEED] X [DESTRUCTION & LOSS OF RESOURCES TO ADDRESS NEED] (v) --> Forces population to move to places where water is available --> Fear of being prevented from returning home or fear their land will be occupied …
15	Blockade preventing entry of spare parts and tools --> Destruction of laboratories preventing water quality testing --> DESTRUCTION & LOSS OF RESOURCES TO ADDRESS NEED (v) --> [INCREASING NEED] X [DESTRUCTION & LOSS OF RESOURCES TO ADDRESS NEED] (v) --> Forces population to move to places where water is available --> Fear of being prevented from returning home or fear their land will be occupied …
19	Blockade preventing entry of spare parts and tools --> Destruction of laboratories preventing water quality testing --> DESTRUCTION & LOSS OF RESOURCES TO ADDRESS NEED (v) --> [INCREASING NEED] X [DESTRUCTION & LOSS OF RESOURCES TO ADDRESS NEED] (v) --> Forces population to move to places where water is available --> Fear of being prevented from returning home or fear their land will be occupied …
18	Blockade preventing entry of spare parts and tools --> Destruction of laboratories preventing water quality testing --> DESTRUCTION & LOSS OF RESOURCES TO ADDRESS NEED (v) --> [INCREASING NEED] X [DESTRUCTION & LOSS OF RESOURCES TO ADDRESS NEED] (v) --> Forces population to move to places where water is available --> Fear of being prevented from returning home or fear their land will be occupied …
18	Blockade preventing entry of spare parts and tools --> Destruction of laboratories preventing water quality testing --> DESTRUCTION & LOSS OF RESOURCES TO ADDRESS NEED (v) --> [INCREASING NEED] X [DESTRUCTION & LOSS OF RESOURCES TO ADDRESS NEED] (v) --> Forces population to move to places where water is available --> Fear of being prevented from returning home or fear their land will be occupied …
17	Blockade preventing entry of spare parts and tools --> Destruction of laboratories preventing water quality testing --> DESTRUCTION & LOSS OF RESOURCES TO ADDRESS NEED (v) --> [INCREASING NEED] X [DESTRUCTION & LOSS OF RESOURCES TO ADDRESS NEED] (v) --> Forces population to move to places where water is available --> Fear of being prevented from returning home or fear their land will be occupied …
16	Blockade preventing entry of spare parts and tools --> Destruction of laboratories preventing water quality testing --> DESTRUCTION & LOSS OF RESOURCES TO ADDRESS NEED (v) --> [INCREASING NEED] X [DESTRUCTION & LOSS OF RESOURCES TO ADDRESS NEED] (v) --> Forces population to move to places where water is available --> Fear of being prevented from returning home or fear their land will be occupied …
16	Blockade preventing entry of spare parts and tools --> Destruction of laboratories preventing water quality testing --> DESTRUCTION & LOSS OF RESOURCES TO ADDRESS NEED (v) --> [INCREASING NEED] X [DESTRUCTION & LOSS OF RESOURCES TO ADDRESS NEED] (v) --> Forces population to move to places where water is available --> Fear of being prevented from returning home or fear their land will be occupied …
14	Blockade preventing entry of spare parts and tools --> Destruction of laboratories preventing water quality testing --> DESTRUCTION & LOSS OF RESOURCES TO ADDRESS NEED (v) --> [INCREASING NEED] X [DESTRUCTION & LOSS OF RESOURCES TO ADDRESS NEED] (v) --> Forces population to move to places where water is available --> Fear of being prevented from returning home or fear their land will be occupied …
13	Blockade preventing entry of spare parts and tools --> Destruction of laboratories preventing water quality testing --> DESTRUCTION & LOSS OF RESOURCES TO ADDRESS NEED (v) --> [INCREASING NEED] X [DESTRUCTION & LOSS OF RESOURCES TO ADDRESS NEED] (v) --> Forces population to move to places where water is available --> Fear of being prevented from returning home or fear their land will be occupied …
13	Blockade preventing entry of spare parts and tools --> Destruction of laboratories preventing water quality testing --> DESTRUCTION & LOSS OF RESOURCES TO ADDRESS NEED (v) --> [INCREASING NEED] X [DESTRUCTION & LOSS OF RESOURCES TO ADDRESS NEED] (v) --> Forces population to move to places where water is available --> Fear of being prevented from returning home or fear their land will be occupied …
14	Blockade preventing entry of spare parts and tools --> Destruction of laboratories preventing water quality testing --> DESTRUCTION & LOSS OF RESOURCES TO ADDRESS NEED (v) --> [INCREASING NEED] X [DESTRUCTION & LOSS OF RESOURCES TO ADDRESS NEED] (v) --> Forces population to move to places where water is available --> Fear of being prevented from returning home or fear their land will be occupied …
18	Blockade preventing entry of spare parts and tools --> Destruction of laboratories preventing water quality testing --> DESTRUCTION & LOSS OF RESOURCES TO ADDRESS NEED (v) --> [INCREASING NEED] X [DESTRUCTION & LOSS OF RESOURCES TO ADDRESS NEED] (v) --> Forces population to move to places where water is available --> Fear of being prevented from returning home or fear their land will be occupied …
17	Blockade preventing entry of spare parts and tools --> Destruction of laboratories preventing water quality testing --> DESTRUCTION & LOSS OF RESOURCES TO ADDRESS NEED (v) --> [INCREASING NEED] X [DESTRUCTION & LOSS OF RESOURCES TO ADDRESS NEED] (v) --> Forces population to move to places where water is available --> Fear of being prevented from returning home or fear their land will be occupied …
16	Blockade preventing entry of spare parts and tools --> Destruction of laboratories preventing water quality testing --> DESTRUCTION & LOSS OF RESOURCES TO ADDRESS NEED (v) --> [INCREASING NEED] X [DESTRUCTION & LOSS OF RESOURCES TO ADDRESS NEED] (v) --> Forces population to move to places where water is available --> Fear of being prevented from returning home or fear their land will be occupied …
15	Blockade preventing entry of spare parts and tools --> Destruction of laboratories preventing water quality testing --> DESTRUCTION & LOSS OF RESOURCES TO ADDRESS NEED (v) --> [INCREASING NEED] X [DESTRUCTION & LOSS OF RESOURCES TO ADDRESS NEED] (v) --> Forces population to move to places where water is available --> Fear of being prevented from returning home or fear their land will be occupied …
15	Blockade preventing entry of spare parts and tools --> Destruction of laboratories preventing water quality testing --> DESTRUCTION & LOSS OF RESOURCES TO ADDRESS NEED (v) --> [INCREASING NEED] X [DESTRUCTION & LOSS OF RESOURCES TO ADDRESS NEED] (v) --> Forces population to move to places where water is available --> Fear of being prevented from returning home or fear their land will be occupied …
19	Blockade preventing entry of spare parts and tools --> Destruction of laboratories preventing water quality testing --> DESTRUCTION & LOSS OF RESOURCES TO ADDRESS NEED (v) --> [INCREASING NEED] X [DESTRUCTION & LOSS OF RESOURCES TO ADDRESS NEED] (v) --> Forces population to move to places where water is available --> Fear of being prevented from returning home or fear their land will be occupied …
18	Blockade preventing entry of spare parts and tools --> Destruction of laboratories preventing water quality testing --> DESTRUCTION & LOSS OF RESOURCES TO ADDRESS NEED (v) --> [INCREASING NEED] X [DESTRUCTION & LOSS OF RESOURCES TO ADDRESS NEED] (v) --> Forces population to move to places where water is available --> Fear of being prevented from returning home or fear their land will be occupied …
18	Blockade preventing entry of spare parts and tools --> Destruction of laboratories preventing water quality testing --> DESTRUCTION & LOSS OF RESOURCES TO ADDRESS NEED (v) --> [INCREASING NEED] X [DESTRUCTION & LOSS OF RESOURCES TO ADDRESS NEED] (v) --> Forces population to move to places where water is available --> Fear of being prevented from returning home or fear their land will be occupied …
15	Blockade preventing entry of spare parts and tools --> Destruction of laboratories preventing water quality testing --> DESTRUCTION & LOSS OF RESOURCES TO ADDRESS NEED (v) --> [INCREASING NEED] X [DESTRUCTION & LOSS OF RESOURCES TO ADDRESS NEED] (v) --> Forces population to move to places where water is available --> Fear of being prevented from returning home or fear their land will be occupied …
18	Blockade preventing entry of spare parts and tools --> Destruction of laboratories preventing water quality testing --> DESTRUCTION & LOSS OF RESOURCES TO ADDRESS NEED (v) --> [INCREASING NEED] X [DESTRUCTION & LOSS OF RESOURCES TO ADDRESS NEED] (v) --> Forces population to move to places where water is available --> Fear of being prevented from returning home or fear their land will be occupied …
17	Blockade preventing entry of spare parts and tools --> Destruction of laboratories preventing water quality testing --> DESTRUCTION & LOSS OF RESOURCES TO ADDRESS NEED (v) --> [INCREASING NEED] X [DESTRUCTION & LOSS OF RESOURCES TO ADDRESS NEED] (v) --> Forces population to move to places where water is available --> Fear of being prevented from returning home or fear their land will be occupied …
17	Blockade preventing entry of spare parts and tools --> Destruction of laboratories preventing water quality testing --> DESTRUCTION & LOSS OF RESOURCES TO ADDRESS NEED (v) --> [INCREASING NEED] X [DESTRUCTION & LOSS OF RESOURCES TO ADDRESS NEED] (v) --> Forces population to move to places where water is available --> Fear of being prevented from returning home or fear their land will be occupied …
18	Blockade preventing entry of spare parts and tools --> Destruction of laboratories preventing water quality testing --> DESTRUCTION & LOSS OF RESOURCES TO ADDRESS NEED (v) --> [INCREASING NEED] X [DESTRUCTION & LOSS OF RESOURCES TO ADDRESS NEED] (v) --> Forces population to move to places where water is available --> Fear of being prevented from returning home or fear their land will be occupied …
17	Blockade preventing entry of spare parts and tools --> Destruction of laboratories preventing water quality testing --> DESTRUCTION & LOSS OF RESOURCES TO ADDRESS NEED (v) --> [INCREASING NEED] X [DESTRUCTION & LOSS OF RESOURCES TO ADDRESS NEED] (v) --> Forces population to move to places where water is available --> Fear of being prevented from returning home or fear their land will be occupied …
16	Blockade preventing entry of spare parts and tools --> Destruction of laboratories preventing water quality testing --> DESTRUCTION & LOSS OF RESOURCES TO ADDRESS NEED (v) --> [INCREASING NEED] X [DESTRUCTION & LOSS OF RESOURCES TO ADDRESS NEED] (v) --> Forces population to move to places where water is available --> Fear of being prevented from returning home or fear their land will be occupied …
15	Blockade preventing entry of spare parts and tools --> Destruction of laboratories preventing water quality testing --> DESTRUCTION & LOSS OF RESOURCES TO ADDRESS NEED (v) --> [INCREASING NEED] X [DESTRUCTION & LOSS OF RESOURCES TO ADDRESS NEED] (v) --> Forces population to move to places where water is available --> Fear of being prevented from returning home or fear their land will be occupied …
15	Blockade preventing entry of spare parts and tools --> Destruction of laboratories preventing water quality testing --> DESTRUCTION & LOSS OF RESOURCES TO ADDRESS NEED (v) --> [INCREASING NEED] X [DESTRUCTION & LOSS OF RESOURCES TO ADDRESS NEED] (v) --> Forces population to move to places where water is available --> Fear of being prevented from returning home or fear their land will be occupied …
19	Blockade preventing entry of spare parts and tools --> Destruction of laboratories preventing water quality testing --> DESTRUCTION & LOSS OF RESOURCES TO ADDRESS NEED (v) --> [INCREASING NEED] X [DESTRUCTION & LOSS OF RESOURCES TO ADDRESS NEED] (v) --> Forces population to move to places where water is available --> Fear of being prevented from returning home or fear their land will be occupied …
18	Blockade preventing entry of spare parts and tools --> Destruction of laboratories preventing water quality testing --> DESTRUCTION & LOSS OF RESOURCES TO ADDRESS NEED (v) --> [INCREASING NEED] X [DESTRUCTION & LOSS OF RESOURCES TO ADDRESS NEED] (v) --> Forces population to move to places where water is available --> Fear of being prevented from returning home or fear their land will be occupied …
18	Blockade preventing entry of spare parts and tools --> Destruction of laboratories preventing water quality testing --> DESTRUCTION & LOSS OF RESOURCES TO ADDRESS NEED (v) --> [INCREASING NEED] X [DESTRUCTION & LOSS OF RESOURCES TO ADDRESS NEED] (v) --> Forces population to move to places where water is available --> Fear of being prevented from returning home or fear their land will be occupied …
15	Blockade preventing entry of spare parts and tools --> Destruction of laboratories preventing water quality testing --> DESTRUCTION & LOSS OF RESOURCES TO ADDRESS NEED (v) --> [INCREASING NEED] X [DESTRUCTION & LOSS OF RESOURCES TO ADDRESS NEED] (v) --> Forces population to move to places where water is available --> Fear of being prevented from returning home or fear their land will be occupied …
18	Blockade preventing entry of spare parts and tools --> Destruction of laboratories preventing water quality testing --> DESTRUCTION & LOSS OF RESOURCES TO ADDRESS NEED (v) --> [INCREASING NEED] X [DESTRUCTION & LOSS OF RESOURCES TO ADDRESS NEED] (v) --> Forces population to move to places where water is available --> Fear of being prevented from returning home or fear their land will be occupied …
17	Blockade preventing entry of spare parts and tools --> Destruction of laboratories preventing water quality testing --> DESTRUCTION & LOSS OF RESOURCES TO ADDRESS NEED (v) --> [INCREASING NEED] X [DESTRUCTION & LOSS OF RESOURCES TO ADDRESS NEED] (v) --> Forces population to move to places where water is available --> Fear of being prevented from returning home or fear their land will be occupied …
17	Blockade preventing entry of spare parts and tools --> Destruction of laboratories preventing water quality testing --> DESTRUCTION & LOSS OF RESOURCES TO ADDRESS NEED (v) --> [INCREASING NEED] X [DESTRUCTION & LOSS OF RESOURCES TO ADDRESS NEED] (v) --> Forces population to move to places where water is available --> Fear of being prevented from returning home or fear their land will be occupied …
18	Blockade preventing entry of spare parts and tools --> Destruction of laboratories preventing water quality testing --> DESTRUCTION & LOSS OF RESOURCES TO ADDRESS NEED (v) --> [INCREASING NEED] X [DESTRUCTION & LOSS OF RESOURCES TO ADDRESS NEED] (v) --> Forces population to move to places where water is available --> Fear of being prevented from returning home or fear their land will be occupied …
17	Blockade preventing entry of spare parts and tools --> Destruction of laboratories preventing water quality testing --> DESTRUCTION & LOSS OF RESOURCES TO ADDRESS NEED (v) --> [INCREASING NEED] X [DESTRUCTION & LOSS OF RESOURCES TO ADDRESS NEED] (v) --> Forces population to move to places where water is available --> Fear of being prevented from returning home or fear their land will be occupied …
16	Blockade preventing entry of spare parts and tools --> Destruction of laboratories preventing water quality testing --> DESTRUCTION & LOSS OF RESOURCES TO ADDRESS NEED (v) --> [INCREASING NEED] X [DESTRUCTION & LOSS OF RESOURCES TO ADDRESS NEED] (v) --> Forces population to move to places where water is available --> Fear of being prevented from returning home or fear their land will be occupied …
15	Blockade preventing entry of spare parts and tools --> Destruction of laboratories preventing water quality testing --> DESTRUCTION & LOSS OF RESOURCES TO ADDRESS NEED (v) --> [INCREASING NEED] X [DESTRUCTION & LOSS OF RESOURCES TO ADDRESS NEED] (v) --> Forces population to move to places where water is available --> Fear of being prevented from returning home or fear their land will be occupied …
15	Blockade preventing entry of spare parts and tools --> Destruction of laboratories preventing water quality testing --> DESTRUCTION & LOSS OF RESOURCES TO ADDRESS NEED (v) --> [INCREASING NEED] X [DESTRUCTION & LOSS OF RESOURCES TO ADDRESS NEED] (v) --> Forces population to move to places where water is available --> Fear of being prevented from returning home or fear their land will be occupied …
19	Blockade preventing entry of spare parts and tools --> Destruction of laboratories preventing water quality testing --> DESTRUCTION & LOSS OF RESOURCES TO ADDRESS NEED (v) --> [INCREASING NEED] X [DESTRUCTION & LOSS OF RESOURCES TO ADDRESS NEED] (v) --> Forces population to move to places where water is available --> Fear of being prevented from returning home or fear their land will be occupied …
18	Blockade preventing entry of spare parts and tools --> Destruction of laboratories preventing water quality testing --> DESTRUCTION & LOSS OF RESOURCES TO ADDRESS NEED (v) --> [INCREASING NEED] X [DESTRUCTION & LOSS OF RESOURCES TO ADDRESS NEED] (v) --> Forces population to move to places where water is available --> Fear of being prevented from returning home or fear their land will be occupied …
18	Blockade preventing entry of spare parts and tools --> Destruction of laboratories preventing water quality testing --> DESTRUCTION & LOSS OF RESOURCES TO ADDRESS NEED (v) --> [INCREASING NEED] X [DESTRUCTION & LOSS OF RESOURCES TO ADDRESS NEED] (v) --> Forces population to move to places where water is available --> Fear of being prevented from returning home or fear their land will be occupied …
15	Blockade preventing entry of spare parts and tools --> Destruction of laboratories preventing water quality testing --> DESTRUCTION & LOSS OF RESOURCES TO ADDRESS NEED (v) --> [INCREASING NEED] X [DESTRUCTION & LOSS OF RESOURCES TO ADDRESS NEED] (v) --> Forces population to move to places where water is available --> Fear of being prevented from returning home or fear their land will be occupied …
18	Blockade preventing entry of spare parts and tools --> Destruction of laboratories preventing water quality testing --> DESTRUCTION & LOSS OF RESOURCES TO ADDRESS NEED (v) --> [INCREASING NEED] X [DESTRUCTION & LOSS OF RESOURCES TO ADDRESS NEED] (v) --> Forces population to move to places where water is available --> Fear of being prevented from returning home or fear their land will be occupied …
17	Blockade preventing entry of spare parts and tools --> Destruction of laboratories preventing water quality testing --> DESTRUCTION & LOSS OF RESOURCES TO ADDRESS NEED (v) --> [INCREASING NEED] X [DESTRUCTION & LOSS OF RESOURCES TO ADDRESS NEED] (v) --> Forces population to move to places where water is available --> Fear of being prevented from returning home or fear their land will be occupied …
17	Blockade preventing entry of spare parts and tools --> Destruction of laboratories preventing water quality testing --> DESTRUCTION & LOSS OF RESOURCES TO ADDRESS NEED (v) --> [INCREASING NEED] X [DESTRUCTION & LOSS OF RESOURCES TO ADDRESS NEED] (v) --> Forces population to move to places where water is available --> Fear of being prevented from returning home or fear their land will be occupied …
18	Blockade preventing entry of spare parts and tools --> Destruction of laboratories preventing water quality testing --> DESTRUCTION & LOSS OF RESOURCES TO ADDRESS NEED (v) --> [INCREASING NEED] X [DESTRUCTION & LOSS OF RESOURCES TO ADDRESS NEED] (v) --> Forces population to move to places where water is available --> Fear of being prevented from returning home or fear their land will be occupied …
17	Blockade preventing entry of spare parts and tools --> Destruction of laboratories preventing water quality testing --> DESTRUCTION & LOSS OF RESOURCES TO ADDRESS NEED (v) --> [INCREASING NEED] X [DESTRUCTION & LOSS OF RESOURCES TO ADDRESS NEED] (v) --> Forces population to move to places where water is available --> Fear of being prevented from returning home or fear their land will be occupied …
16	Blockade preventing entry of spare parts and tools --> Destruction of laboratories preventing water quality testing --> DESTRUCTION & LOSS OF RESOURCES TO ADDRESS NEED (v) --> [INCREASING NEED] X [DESTRUCTION & LOSS OF RESOURCES TO ADDRESS NEED] (v) --> Forces population to move to places where water is available --> Fear of being prevented from returning home or fear their land will be occupied …
15	Blockade preventing entry of spare parts and tools --> Destruction of laboratories preventing water quality testing --> DESTRUCTION & LOSS OF RESOURCES TO ADDRESS NEED (v) --> [INCREASING NEED] X [DESTRUCTION & LOSS OF RESOURCES TO ADDRESS NEED] (v) --> Forces population to move to places where water is available --> Fear of being prevented from returning home or fear their land will be occupied …
15	Blockade preventing entry of spare parts and tools --> Destruction of laboratories preventing water quality testing --> DESTRUCTION & LOSS OF RESOURCES TO ADDRESS NEED (v) --> [INCREASING NEED] X [DESTRUCTION & LOSS OF RESOURCES TO ADDRESS NEED] (v) --> Forces population to move to places where water is available --> Fear of being prevented from returning home or fear their land will be occupied …
19	Blockade preventing entry of spare parts and tools --> Destruction of laboratories preventing water quality testing --> DESTRUCTION & LOSS OF RESOURCES TO ADDRESS NEED (v) --> [INCREASING NEED] X [DESTRUCTION & LOSS OF RESOURCES TO ADDRESS NEED] (v) --> Forces population to move to places where water is available --> Fear of being prevented from returning home or fear their land will be occupied …
18	Blockade preventing entry of spare parts and tools --> Destruction of laboratories preventing water quality testing --> DESTRUCTION & LOSS OF RESOURCES TO ADDRESS NEED (v) --> [INCREASING NEED] X [DESTRUCTION & LOSS OF RESOURCES TO ADDRESS NEED] (v) --> Forces population to move to places where water is available --> Fear of being prevented from returning home or fear their land will be occupied …
18	Blockade preventing entry of spare parts and tools --> Destruction of laboratories preventing water quality testing --> DESTRUCTION & LOSS OF RESOURCES TO ADDRESS NEED (v) --> [INCREASING NEED] X [DESTRUCTION & LOSS OF RESOURCES TO ADDRESS NEED] (v) --> Forces population to move to places where water is available --> Fear of being prevented from returning home or fear their land will be occupied …
15	Blockade preventing entry of spare parts and tools --> Destruction of laboratories preventing water quality testing --> DESTRUCTION & LOSS OF RESOURCES TO ADDRESS NEED (v) --> [INCREASING NEED] X [DESTRUCTION & LOSS OF RESOURCES TO ADDRESS NEED] (v) --> Forces population to move to places where water is available --> Fear of being prevented from returning home or fear their land will be occupied …
18	Blockade preventing entry of spare parts and tools --> Destruction of laboratories preventing water quality testing --> DESTRUCTION & LOSS OF RESOURCES TO ADDRESS NEED (v) --> [INCREASING NEED] X [DESTRUCTION & LOSS OF RESOURCES TO ADDRESS NEED] (v) --> Forces population to move to places where water is available --> Fear of being prevented from returning home or fear their land will be occupied …
17	Blockade preventing entry of spare parts and tools --> Destruction of laboratories preventing water quality testing --> DESTRUCTION & LOSS OF RESOURCES TO ADDRESS NEED (v) --> [INCREASING NEED] X [DESTRUCTION & LOSS OF RESOURCES TO ADDRESS NEED] (v) --> Forces population to move to places where water is available --> Fear of being prevented from returning home or fear their land will be occupied …
17	Blockade preventing entry of spare parts and tools --> Destruction of laboratories preventing water quality testing --> DESTRUCTION & LOSS OF RESOURCES TO ADDRESS NEED (v) --> [INCREASING NEED] X [DESTRUCTION & LOSS OF RESOURCES TO ADDRESS NEED] (v) --> Forces population to move to places where water is available --> Fear of being prevented from returning home or fear their land will be occupied …
15	Blockade preventing entry of spare parts and tools --> Destruction of laboratories preventing water quality testing --> DESTRUCTION & LOSS OF RESOURCES TO ADDRESS NEED (v) --> [INCREASING NEED] X [DESTRUCTION & LOSS OF RESOURCES TO ADDRESS NEED] (v) --> Forces population to move to places where water is available --> WOMEN'S HEALTH-Women with unshared burden of responsibility for navigating occup…
14	Blockade preventing entry of spare parts and tools --> Destruction of laboratories preventing water quality testing --> DESTRUCTION & LOSS OF RESOURCES TO ADDRESS NEED (v) --> [INCREASING NEED] X [DESTRUCTION & LOSS OF RESOURCES TO ADDRESS NEED] (v) --> Forces population to move to places where water is available --> WOMEN'S HEALTH-Women with unshared burden of responsibility for navigating occup…
13	Blockade preventing entry of spare parts and tools --> Destruction of laboratories preventing water quality testing --> DESTRUCTION & LOSS OF RESOURCES TO ADDRESS NEED (v) --> [INCREASING NEED] X [DESTRUCTION & LOSS OF RESOURCES TO ADDRESS NEED] (v) --> Forces population to move to places where water is available --> WOMEN'S HEALTH-Women with unshared burden of responsibility for navigating occup…
12	Blockade preventing entry of spare parts and tools --> Destruction of laboratories preventing water quality testing --> DESTRUCTION & LOSS OF RESOURCES TO ADDRESS NEED (v) --> [INCREASING NEED] X [DESTRUCTION & LOSS OF RESOURCES TO ADDRESS NEED] (v) --> Forces population to move to places where water is available --> WOMEN'S HEALTH-Women with unshared burden of responsibility for navigating occup…
12	Blockade preventing entry of spare parts and tools --> Destruction of laboratories preventing water quality testing --> DESTRUCTION & LOSS OF RESOURCES TO ADDRESS NEED (v) --> [INCREASING NEED] X [DESTRUCTION & LOSS OF RESOURCES TO ADDRESS NEED] (v) --> Forces population to move to places where water is available --> WOMEN'S HEALTH-Women with unshared burden of responsibility for navigating occup…
16	Blockade preventing entry of spare parts and tools --> Destruction of laboratories preventing water quality testing --> DESTRUCTION & LOSS OF RESOURCES TO ADDRESS NEED (v) --> [INCREASING NEED] X [DESTRUCTION & LOSS OF RESOURCES TO ADDRESS NEED] (v) --> Forces population to move to places where water is available --> WOMEN'S HEALTH-Women with unshared burden of responsibility for navigating occup…
15	Blockade preventing entry of spare parts and tools --> Destruction of laboratories preventing water quality testing --> DESTRUCTION & LOSS OF RESOURCES TO ADDRESS NEED (v) --> [INCREASING NEED] X [DESTRUCTION & LOSS OF RESOURCES TO ADDRESS NEED] (v) --> Forces population to move to places where water is available --> WOMEN'S HEALTH-Women with unshared burden of responsibility for navigating occup…
15	Blockade preventing entry of spare parts and tools --> Destruction of laboratories preventing water quality testing --> DESTRUCTION & LOSS OF RESOURCES TO ADDRESS NEED (v) --> [INCREASING NEED] X [DESTRUCTION & LOSS OF RESOURCES TO ADDRESS NEED] (v) --> Forces population to move to places where water is available --> WOMEN'S HEALTH-Women with unshared burden of responsibility for navigating occup…
12	Blockade preventing entry of spare parts and tools --> Destruction of laboratories preventing water quality testing --> DESTRUCTION & LOSS OF RESOURCES TO ADDRESS NEED (v) --> [INCREASING NEED] X [DESTRUCTION & LOSS OF RESOURCES TO ADDRESS NEED] (v) --> Forces population to move to places where water is available --> WOMEN'S HEALTH-Women with unshared burden of responsibility for navigating occup…
15	Blockade preventing entry of spare parts and tools --> Destruction of laboratories preventing water quality testing --> DESTRUCTION & LOSS OF RESOURCES TO ADDRESS NEED (v) --> [INCREASING NEED] X [DESTRUCTION & LOSS OF RESOURCES TO ADDRESS NEED] (v) --> Forces population to move to places where water is available --> WOMEN'S HEALTH-Women with unshared burden of responsibility for navigating occup…
14	Blockade preventing entry of spare parts and tools --> Destruction of laboratories preventing water quality testing --> DESTRUCTION & LOSS OF RESOURCES TO ADDRESS NEED (v) --> [INCREASING NEED] X [DESTRUCTION & LOSS OF RESOURCES TO ADDRESS NEED] (v) --> Forces population to move to places where water is available --> WOMEN'S HEALTH-Women with unshared burden of responsibility for navigating occup…
14	Blockade preventing entry of spare parts and tools --> Destruction of laboratories preventing water quality testing --> DESTRUCTION & LOSS OF RESOURCES TO ADDRESS NEED (v) --> [INCREASING NEED] X [DESTRUCTION & LOSS OF RESOURCES TO ADDRESS NEED] (v) --> Forces population to move to places where water is available --> WOMEN'S HEALTH-Women with unshared burden of responsibility for navigating occup…
15	Blockade preventing entry of spare parts and tools --> Destruction of laboratories preventing water quality testing --> DESTRUCTION & LOSS OF RESOURCES TO ADDRESS NEED (v) --> [INCREASING NEED] X [DESTRUCTION & LOSS OF RESOURCES TO ADDRESS NEED] (v) --> Forces population to move to places where water is available --> WOMEN'S HEALTH-Women with unshared burden of responsibility for navigating occup…
14	Blockade preventing entry of spare parts and tools --> Destruction of laboratories preventing water quality testing --> DESTRUCTION & LOSS OF RESOURCES TO ADDRESS NEED (v) --> [INCREASING NEED] X [DESTRUCTION & LOSS OF RESOURCES TO ADDRESS NEED] (v) --> Forces population to move to places where water is available --> WOMEN'S HEALTH-Women with unshared burden of responsibility for navigating occup…
13	Blockade preventing entry of spare parts and tools --> Destruction of laboratories preventing water quality testing --> DESTRUCTION & LOSS OF RESOURCES TO ADDRESS NEED (v) --> [INCREASING NEED] X [DESTRUCTION & LOSS OF RESOURCES TO ADDRESS NEED] (v) --> Forces population to move to places where water is available --> WOMEN'S HEALTH-Women with unshared burden of responsibility for navigating occup…
12	Blockade preventing entry of spare parts and tools --> Destruction of laboratories preventing water quality testing --> DESTRUCTION & LOSS OF RESOURCES TO ADDRESS NEED (v) --> [INCREASING NEED] X [DESTRUCTION & LOSS OF RESOURCES TO ADDRESS NEED] (v) --> Forces population to move to places where water is available --> WOMEN'S HEALTH-Women with unshared burden of responsibility for navigating occup…
12	Blockade preventing entry of spare parts and tools --> Destruction of laboratories preventing water quality testing --> DESTRUCTION & LOSS OF RESOURCES TO ADDRESS NEED (v) --> [INCREASING NEED] X [DESTRUCTION & LOSS OF RESOURCES TO ADDRESS NEED] (v) --> Forces population to move to places where water is available --> WOMEN'S HEALTH-Women with unshared burden of responsibility for navigating occup…
16	Blockade preventing entry of spare parts and tools --> Destruction of laboratories preventing water quality testing --> DESTRUCTION & LOSS OF RESOURCES TO ADDRESS NEED (v) --> [INCREASING NEED] X [DESTRUCTION & LOSS OF RESOURCES TO ADDRESS NEED] (v) --> Forces population to move to places where water is available --> WOMEN'S HEALTH-Women with unshared burden of responsibility for navigating occup…
15	Blockade preventing entry of spare parts and tools --> Destruction of laboratories preventing water quality testing --> DESTRUCTION & LOSS OF RESOURCES TO ADDRESS NEED (v) --> [INCREASING NEED] X [DESTRUCTION & LOSS OF RESOURCES TO ADDRESS NEED] (v) --> Forces population to move to places where water is available --> WOMEN'S HEALTH-Women with unshared burden of responsibility for navigating occup…
15	Blockade preventing entry of spare parts and tools --> Destruction of laboratories preventing water quality testing --> DESTRUCTION & LOSS OF RESOURCES TO ADDRESS NEED (v) --> [INCREASING NEED] X [DESTRUCTION & LOSS OF RESOURCES TO ADDRESS NEED] (v) --> Forces population to move to places where water is available --> WOMEN'S HEALTH-Women with unshared burden of responsibility for navigating occup…
12	Blockade preventing entry of spare parts and tools --> Destruction of laboratories preventing water quality testing --> DESTRUCTION & LOSS OF RESOURCES TO ADDRESS NEED (v) --> [INCREASING NEED] X [DESTRUCTION & LOSS OF RESOURCES TO ADDRESS NEED] (v) --> Forces population to move to places where water is available --> WOMEN'S HEALTH-Women with unshared burden of responsibility for navigating occup…
15	Blockade preventing entry of spare parts and tools --> Destruction of laboratories preventing water quality testing --> DESTRUCTION & LOSS OF RESOURCES TO ADDRESS NEED (v) --> [INCREASING NEED] X [DESTRUCTION & LOSS OF RESOURCES TO ADDRESS NEED] (v) --> Forces population to move to places where water is available --> WOMEN'S HEALTH-Women with unshared burden of responsibility for navigating occup…
14	Blockade preventing entry of spare parts and tools --> Destruction of laboratories preventing water quality testing --> DESTRUCTION & LOSS OF RESOURCES TO ADDRESS NEED (v) --> [INCREASING NEED] X [DESTRUCTION & LOSS OF RESOURCES TO ADDRESS NEED] (v) --> Forces population to move to places where water is available --> WOMEN'S HEALTH-Women with unshared burden of responsibility for navigating occup…
14	Blockade preventing entry of spare parts and tools --> Destruction of laboratories preventing water quality testing --> DESTRUCTION & LOSS OF RESOURCES TO ADDRESS NEED (v) --> [INCREASING NEED] X [DESTRUCTION & LOSS OF RESOURCES TO ADDRESS NEED] (v) --> Forces population to move to places where water is available --> WOMEN'S HEALTH-Women with unshared burden of responsibility for navigating occup…
18	Blockade preventing entry of spare parts and tools --> Destruction of laboratories preventing water quality testing --> DESTRUCTION & LOSS OF RESOURCES TO ADDRESS NEED (v) --> [INCREASING NEED] X [DESTRUCTION & LOSS OF RESOURCES TO ADDRESS NEED] (v) --> Forces population to move to places where water is available --> WOMEN'S HEALTH-Women with unshared burden of responsibility for navigating occup…
17	Blockade preventing entry of spare parts and tools --> Destruction of laboratories preventing water quality testing --> DESTRUCTION & LOSS OF RESOURCES TO ADDRESS NEED (v) --> [INCREASING NEED] X [DESTRUCTION & LOSS OF RESOURCES TO ADDRESS NEED] (v) --> Forces population to move to places where water is available --> WOMEN'S HEALTH-Women with unshared burden of responsibility for navigating occup…
17	Blockade preventing entry of spare parts and tools --> Destruction of laboratories preventing water quality testing --> DESTRUCTION & LOSS OF RESOURCES TO ADDRESS NEED (v) --> [INCREASING NEED] X [DESTRUCTION & LOSS OF RESOURCES TO ADDRESS NEED] (v) --> Forces population to move to places where water is available --> WOMEN'S HEALTH-Women with unshared burden of responsibility for navigating occup…
14	Blockade preventing entry of spare parts and tools --> Destruction of laboratories preventing water quality testing --> DESTRUCTION & LOSS OF RESOURCES TO ADDRESS NEED (v) --> [INCREASING NEED] X [DESTRUCTION & LOSS OF RESOURCES TO ADDRESS NEED] (v) --> Forces population to move to places where water is available --> WOMEN'S HEALTH-Women with unshared burden of responsibility for navigating occup…
18	Blockade preventing entry of spare parts and tools --> Destruction of laboratories preventing water quality testing --> DESTRUCTION & LOSS OF RESOURCES TO ADDRESS NEED (v) --> [INCREASING NEED] X [DESTRUCTION & LOSS OF RESOURCES TO ADDRESS NEED] (v) --> Forces population to move to places where water is available --> WOMEN'S HEALTH-Women with unshared burden of responsibility for navigating occup…
17	Blockade preventing entry of spare parts and tools --> Destruction of laboratories preventing water quality testing --> DESTRUCTION & LOSS OF RESOURCES TO ADDRESS NEED (v) --> [INCREASING NEED] X [DESTRUCTION & LOSS OF RESOURCES TO ADDRESS NEED] (v) --> Forces population to move to places where water is available --> WOMEN'S HEALTH-Women with unshared burden of responsibility for navigating occup…
17	Blockade preventing entry of spare parts and tools --> Destruction of laboratories preventing water quality testing --> DESTRUCTION & LOSS OF RESOURCES TO ADDRESS NEED (v) --> [INCREASING NEED] X [DESTRUCTION & LOSS OF RESOURCES TO ADDRESS NEED] (v) --> Forces population to move to places where water is available --> WOMEN'S HEALTH-Women with unshared burden of responsibility for navigating occup…
16	Blockade preventing entry of spare parts and tools --> Destruction of laboratories preventing water quality testing --> DESTRUCTION & LOSS OF RESOURCES TO ADDRESS NEED (v) --> [INCREASING NEED] X [DESTRUCTION & LOSS OF RESOURCES TO ADDRESS NEED] (v) --> Forces population to move to places where water is available --> WOMEN'S HEALTH-Women with unshared burden of responsibility for navigating occup…
15	Blockade preventing entry of spare parts and tools --> Destruction of laboratories preventing water quality testing --> DESTRUCTION & LOSS OF RESOURCES TO ADDRESS NEED (v) --> [INCREASING NEED] X [DESTRUCTION & LOSS OF RESOURCES TO ADDRESS NEED] (v) --> Forces population to move to places where water is available --> WOMEN'S HEALTH-Women with unshared burden of responsibility for navigating occup…
15	Blockade preventing entry of spare parts and tools --> Destruction of laboratories preventing water quality testing --> DESTRUCTION & LOSS OF RESOURCES TO ADDRESS NEED (v) --> [INCREASING NEED] X [DESTRUCTION & LOSS OF RESOURCES TO ADDRESS NEED] (v) --> Forces population to move to places where water is available --> WOMEN'S HEALTH-Women with unshared burden of responsibility for navigating occup…
13	Blockade preventing entry of spare parts and tools --> Destruction of laboratories preventing water quality testing --> DESTRUCTION & LOSS OF RESOURCES TO ADDRESS NEED (v) --> [INCREASING NEED] X [DESTRUCTION & LOSS OF RESOURCES TO ADDRESS NEED] (v) --> Forces population to move to places where water is available --> WOMEN'S HEALTH-Women with unshared burden of responsibility for navigating occup…
12	Blockade preventing entry of spare parts and tools --> Destruction of laboratories preventing water quality testing --> DESTRUCTION & LOSS OF RESOURCES TO ADDRESS NEED (v) --> [INCREASING NEED] X [DESTRUCTION & LOSS OF RESOURCES TO ADDRESS NEED] (v) --> Forces population to move to places where water is available --> WOMEN'S HEALTH-Women with unshared burden of responsibility for navigating occup…
12	Blockade preventing entry of spare parts and tools --> Destruction of laboratories preventing water quality testing --> DESTRUCTION & LOSS OF RESOURCES TO ADDRESS NEED (v) --> [INCREASING NEED] X [DESTRUCTION & LOSS OF RESOURCES TO ADDRESS NEED] (v) --> Forces population to move to places where water is available --> WOMEN'S HEALTH-Women with unshared burden of responsibility for navigating occup…
13	Blockade preventing entry of spare parts and tools --> Destruction of laboratories preventing water quality testing --> DESTRUCTION & LOSS OF RESOURCES TO ADDRESS NEED (v) --> [INCREASING NEED] X [DESTRUCTION & LOSS OF RESOURCES TO ADDRESS NEED] (v) --> Forces population to move to places where water is available --> WOMEN'S HEALTH-Women with unshared burden of responsibility for navigating occup…
19	Blockade preventing entry of spare parts and tools --> Pollution of groundwater from sewage overflow --> Contaminated water sources; Lack of clean water --> DESTRUCTION & LOSS OF RESOURCES TO ADDRESS NEED (v) --> [INCREASING NEED] X [DESTRUCTION & LOSS OF RESOURCES TO ADDRESS NEED] (v) --> Forces population to move to places where water is available --> Fear of being prevented from returning home…
18	Blockade preventing entry of spare parts and tools --> Pollution of groundwater from sewage overflow --> Contaminated water sources; Lack of clean water --> DESTRUCTION & LOSS OF RESOURCES TO ADDRESS NEED (v) --> [INCREASING NEED] X [DESTRUCTION & LOSS OF RESOURCES TO ADDRESS NEED] (v) --> Forces population to move to places where water is available --> Fear of being prevented from returning home…
17	Blockade preventing entry of spare parts and tools --> Pollution of groundwater from sewage overflow --> Contaminated water sources; Lack of clean water --> DESTRUCTION & LOSS OF RESOURCES TO ADDRESS NEED (v) --> [INCREASING NEED] X [DESTRUCTION & LOSS OF RESOURCES TO ADDRESS NEED] (v) --> Forces population to move to places where water is available --> Fear of being prevented from returning home…
16	Blockade preventing entry of spare parts and tools --> Pollution of groundwater from sewage overflow --> Contaminated water sources; Lack of clean water --> DESTRUCTION & LOSS OF RESOURCES TO ADDRESS NEED (v) --> [INCREASING NEED] X [DESTRUCTION & LOSS OF RESOURCES TO ADDRESS NEED] (v) --> Forces population to move to places where water is available --> Fear of being prevented from returning home…
16	Blockade preventing entry of spare parts and tools --> Pollution of groundwater from sewage overflow --> Contaminated water sources; Lack of clean water --> DESTRUCTION & LOSS OF RESOURCES TO ADDRESS NEED (v) --> [INCREASING NEED] X [DESTRUCTION & LOSS OF RESOURCES TO ADDRESS NEED] (v) --> Forces population to move to places where water is available --> Fear of being prevented from returning home…
20	Blockade preventing entry of spare parts and tools --> Pollution of groundwater from sewage overflow --> Contaminated water sources; Lack of clean water --> DESTRUCTION & LOSS OF RESOURCES TO ADDRESS NEED (v) --> [INCREASING NEED] X [DESTRUCTION & LOSS OF RESOURCES TO ADDRESS NEED] (v) --> Forces population to move to places where water is available --> Fear of being prevented from returning home…
19	Blockade preventing entry of spare parts and tools --> Pollution of groundwater from sewage overflow --> Contaminated water sources; Lack of clean water --> DESTRUCTION & LOSS OF RESOURCES TO ADDRESS NEED (v) --> [INCREASING NEED] X [DESTRUCTION & LOSS OF RESOURCES TO ADDRESS NEED] (v) --> Forces population to move to places where water is available --> Fear of being prevented from returning home…
19	Blockade preventing entry of spare parts and tools --> Pollution of groundwater from sewage overflow --> Contaminated water sources; Lack of clean water --> DESTRUCTION & LOSS OF RESOURCES TO ADDRESS NEED (v) --> [INCREASING NEED] X [DESTRUCTION & LOSS OF RESOURCES TO ADDRESS NEED] (v) --> Forces population to move to places where water is available --> Fear of being prevented from returning home…
16	Blockade preventing entry of spare parts and tools --> Pollution of groundwater from sewage overflow --> Contaminated water sources; Lack of clean water --> DESTRUCTION & LOSS OF RESOURCES TO ADDRESS NEED (v) --> [INCREASING NEED] X [DESTRUCTION & LOSS OF RESOURCES TO ADDRESS NEED] (v) --> Forces population to move to places where water is available --> Fear of being prevented from returning home…
19	Blockade preventing entry of spare parts and tools --> Pollution of groundwater from sewage overflow --> Contaminated water sources; Lack of clean water --> DESTRUCTION & LOSS OF RESOURCES TO ADDRESS NEED (v) --> [INCREASING NEED] X [DESTRUCTION & LOSS OF RESOURCES TO ADDRESS NEED] (v) --> Forces population to move to places where water is available --> Fear of being prevented from returning home…
18	Blockade preventing entry of spare parts and tools --> Pollution of groundwater from sewage overflow --> Contaminated water sources; Lack of clean water --> DESTRUCTION & LOSS OF RESOURCES TO ADDRESS NEED (v) --> [INCREASING NEED] X [DESTRUCTION & LOSS OF RESOURCES TO ADDRESS NEED] (v) --> Forces population to move to places where water is available --> Fear of being prevented from returning home…
18	Blockade preventing entry of spare parts and tools --> Pollution of groundwater from sewage overflow --> Contaminated water sources; Lack of clean water --> DESTRUCTION & LOSS OF RESOURCES TO ADDRESS NEED (v) --> [INCREASING NEED] X [DESTRUCTION & LOSS OF RESOURCES TO ADDRESS NEED] (v) --> Forces population to move to places where water is available --> Fear of being prevented from returning home…
19	Blockade preventing entry of spare parts and tools --> Pollution of groundwater from sewage overflow --> Contaminated water sources; Lack of clean water --> DESTRUCTION & LOSS OF RESOURCES TO ADDRESS NEED (v) --> [INCREASING NEED] X [DESTRUCTION & LOSS OF RESOURCES TO ADDRESS NEED] (v) --> Forces population to move to places where water is available --> Fear of being prevented from returning home…
18	Blockade preventing entry of spare parts and tools --> Pollution of groundwater from sewage overflow --> Contaminated water sources; Lack of clean water --> DESTRUCTION & LOSS OF RESOURCES TO ADDRESS NEED (v) --> [INCREASING NEED] X [DESTRUCTION & LOSS OF RESOURCES TO ADDRESS NEED] (v) --> Forces population to move to places where water is available --> Fear of being prevented from returning home…
17	Blockade preventing entry of spare parts and tools --> Pollution of groundwater from sewage overflow --> Contaminated water sources; Lack of clean water --> DESTRUCTION & LOSS OF RESOURCES TO ADDRESS NEED (v) --> [INCREASING NEED] X [DESTRUCTION & LOSS OF RESOURCES TO ADDRESS NEED] (v) --> Forces population to move to places where water is available --> Fear of being prevented from returning home…
16	Blockade preventing entry of spare parts and tools --> Pollution of groundwater from sewage overflow --> Contaminated water sources; Lack of clean water --> DESTRUCTION & LOSS OF RESOURCES TO ADDRESS NEED (v) --> [INCREASING NEED] X [DESTRUCTION & LOSS OF RESOURCES TO ADDRESS NEED] (v) --> Forces population to move to places where water is available --> Fear of being prevented from returning home…
16	Blockade preventing entry of spare parts and tools --> Pollution of groundwater from sewage overflow --> Contaminated water sources; Lack of clean water --> DESTRUCTION & LOSS OF RESOURCES TO ADDRESS NEED (v) --> [INCREASING NEED] X [DESTRUCTION & LOSS OF RESOURCES TO ADDRESS NEED] (v) --> Forces population to move to places where water is available --> Fear of being prevented from returning home…
20	Blockade preventing entry of spare parts and tools --> Pollution of groundwater from sewage overflow --> Contaminated water sources; Lack of clean water --> DESTRUCTION & LOSS OF RESOURCES TO ADDRESS NEED (v) --> [INCREASING NEED] X [DESTRUCTION & LOSS OF RESOURCES TO ADDRESS NEED] (v) --> Forces population to move to places where water is available --> Fear of being prevented from returning home…
19	Blockade preventing entry of spare parts and tools --> Pollution of groundwater from sewage overflow --> Contaminated water sources; Lack of clean water --> DESTRUCTION & LOSS OF RESOURCES TO ADDRESS NEED (v) --> [INCREASING NEED] X [DESTRUCTION & LOSS OF RESOURCES TO ADDRESS NEED] (v) --> Forces population to move to places where water is available --> Fear of being prevented from returning home…
19	Blockade preventing entry of spare parts and tools --> Pollution of groundwater from sewage overflow --> Contaminated water sources; Lack of clean water --> DESTRUCTION & LOSS OF RESOURCES TO ADDRESS NEED (v) --> [INCREASING NEED] X [DESTRUCTION & LOSS OF RESOURCES TO ADDRESS NEED] (v) --> Forces population to move to places where water is available --> Fear of being prevented from returning home…
16	Blockade preventing entry of spare parts and tools --> Pollution of groundwater from sewage overflow --> Contaminated water sources; Lack of clean water --> DESTRUCTION & LOSS OF RESOURCES TO ADDRESS NEED (v) --> [INCREASING NEED] X [DESTRUCTION & LOSS OF RESOURCES TO ADDRESS NEED] (v) --> Forces population to move to places where water is available --> Fear of being prevented from returning home…
19	Blockade preventing entry of spare parts and tools --> Pollution of groundwater from sewage overflow --> Contaminated water sources; Lack of clean water --> DESTRUCTION & LOSS OF RESOURCES TO ADDRESS NEED (v) --> [INCREASING NEED] X [DESTRUCTION & LOSS OF RESOURCES TO ADDRESS NEED] (v) --> Forces population to move to places where water is available --> Fear of being prevented from returning home…
18	Blockade preventing entry of spare parts and tools --> Pollution of groundwater from sewage overflow --> Contaminated water sources; Lack of clean water --> DESTRUCTION & LOSS OF RESOURCES TO ADDRESS NEED (v) --> [INCREASING NEED] X [DESTRUCTION & LOSS OF RESOURCES TO ADDRESS NEED] (v) --> Forces population to move to places where water is available --> Fear of being prevented from returning home…
18	Blockade preventing entry of spare parts and tools --> Pollution of groundwater from sewage overflow --> Contaminated water sources; Lack of clean water --> DESTRUCTION & LOSS OF RESOURCES TO ADDRESS NEED (v) --> [INCREASING NEED] X [DESTRUCTION & LOSS OF RESOURCES TO ADDRESS NEED] (v) --> Forces population to move to places where water is available --> Fear of being prevented from returning home…
22	Blockade preventing entry of spare parts and tools --> Pollution of groundwater from sewage overflow --> Contaminated water sources; Lack of clean water --> DESTRUCTION & LOSS OF RESOURCES TO ADDRESS NEED (v) --> [INCREASING NEED] X [DESTRUCTION & LOSS OF RESOURCES TO ADDRESS NEED] (v) --> Forces population to move to places where water is available --> Fear of being prevented from returning home…
21	Blockade preventing entry of spare parts and tools --> Pollution of groundwater from sewage overflow --> Contaminated water sources; Lack of clean water --> DESTRUCTION & LOSS OF RESOURCES TO ADDRESS NEED (v) --> [INCREASING NEED] X [DESTRUCTION & LOSS OF RESOURCES TO ADDRESS NEED] (v) --> Forces population to move to places where water is available --> Fear of being prevented from returning home…
21	Blockade preventing entry of spare parts and tools --> Pollution of groundwater from sewage overflow --> Contaminated water sources; Lack of clean water --> DESTRUCTION & LOSS OF RESOURCES TO ADDRESS NEED (v) --> [INCREASING NEED] X [DESTRUCTION & LOSS OF RESOURCES TO ADDRESS NEED] (v) --> Forces population to move to places where water is available --> Fear of being prevented from returning home…
18	Blockade preventing entry of spare parts and tools --> Pollution of groundwater from sewage overflow --> Contaminated water sources; Lack of clean water --> DESTRUCTION & LOSS OF RESOURCES TO ADDRESS NEED (v) --> [INCREASING NEED] X [DESTRUCTION & LOSS OF RESOURCES TO ADDRESS NEED] (v) --> Forces population to move to places where water is available --> Fear of being prevented from returning home…
22	Blockade preventing entry of spare parts and tools --> Pollution of groundwater from sewage overflow --> Contaminated water sources; Lack of clean water --> DESTRUCTION & LOSS OF RESOURCES TO ADDRESS NEED (v) --> [INCREASING NEED] X [DESTRUCTION & LOSS OF RESOURCES TO ADDRESS NEED] (v) --> Forces population to move to places where water is available --> Fear of being prevented from returning home…
21	Blockade preventing entry of spare parts and tools --> Pollution of groundwater from sewage overflow --> Contaminated water sources; Lack of clean water --> DESTRUCTION & LOSS OF RESOURCES TO ADDRESS NEED (v) --> [INCREASING NEED] X [DESTRUCTION & LOSS OF RESOURCES TO ADDRESS NEED] (v) --> Forces population to move to places where water is available --> Fear of being prevented from returning home…
21	Blockade preventing entry of spare parts and tools --> Pollution of groundwater from sewage overflow --> Contaminated water sources; Lack of clean water --> DESTRUCTION & LOSS OF RESOURCES TO ADDRESS NEED (v) --> [INCREASING NEED] X [DESTRUCTION & LOSS OF RESOURCES TO ADDRESS NEED] (v) --> Forces population to move to places where water is available --> Fear of being prevented from returning home…
20	Blockade preventing entry of spare parts and tools --> Pollution of groundwater from sewage overflow --> Contaminated water sources; Lack of clean water --> DESTRUCTION & LOSS OF RESOURCES TO ADDRESS NEED (v) --> [INCREASING NEED] X [DESTRUCTION & LOSS OF RESOURCES TO ADDRESS NEED] (v) --> Forces population to move to places where water is available --> Fear of being prevented from returning home…
19	Blockade preventing entry of spare parts and tools --> Pollution of groundwater from sewage overflow --> Contaminated water sources; Lack of clean water --> DESTRUCTION & LOSS OF RESOURCES TO ADDRESS NEED (v) --> [INCREASING NEED] X [DESTRUCTION & LOSS OF RESOURCES TO ADDRESS NEED] (v) --> Forces population to move to places where water is available --> Fear of being prevented from returning home…
19	Blockade preventing entry of spare parts and tools --> Pollution of groundwater from sewage overflow --> Contaminated water sources; Lack of clean water --> DESTRUCTION & LOSS OF RESOURCES TO ADDRESS NEED (v) --> [INCREASING NEED] X [DESTRUCTION & LOSS OF RESOURCES TO ADDRESS NEED] (v) --> Forces population to move to places where water is available --> Fear of being prevented from returning home…
17	Blockade preventing entry of spare parts and tools --> Pollution of groundwater from sewage overflow --> Contaminated water sources; Lack of clean water --> DESTRUCTION & LOSS OF RESOURCES TO ADDRESS NEED (v) --> [INCREASING NEED] X [DESTRUCTION & LOSS OF RESOURCES TO ADDRESS NEED] (v) --> Forces population to move to places where water is available --> Fear of being prevented from returning home…
16	Blockade preventing entry of spare parts and tools --> Pollution of groundwater from sewage overflow --> Contaminated water sources; Lack of clean water --> DESTRUCTION & LOSS OF RESOURCES TO ADDRESS NEED (v) --> [INCREASING NEED] X [DESTRUCTION & LOSS OF RESOURCES TO ADDRESS NEED] (v) --> Forces population to move to places where water is available --> Fear of being prevented from returning home…
16	Blockade preventing entry of spare parts and tools --> Pollution of groundwater from sewage overflow --> Contaminated water sources; Lack of clean water --> DESTRUCTION & LOSS OF RESOURCES TO ADDRESS NEED (v) --> [INCREASING NEED] X [DESTRUCTION & LOSS OF RESOURCES TO ADDRESS NEED] (v) --> Forces population to move to places where water is available --> Fear of being prevented from returning home…
17	Blockade preventing entry of spare parts and tools --> Pollution of groundwater from sewage overflow --> Contaminated water sources; Lack of clean water --> DESTRUCTION & LOSS OF RESOURCES TO ADDRESS NEED (v) --> [INCREASING NEED] X [DESTRUCTION & LOSS OF RESOURCES TO ADDRESS NEED] (v) --> Forces population to move to places where water is available --> Fear of being prevented from returning home…
19	Blockade preventing entry of spare parts and tools --> Pollution of groundwater from sewage overflow --> Contaminated water sources; Lack of clean water --> DESTRUCTION & LOSS OF RESOURCES TO ADDRESS NEED (v) --> [INCREASING NEED] X [DESTRUCTION & LOSS OF RESOURCES TO ADDRESS NEED] (v) --> Forces population to move to places where water is available --> Fear of being prevented from returning home…
18	Blockade preventing entry of spare parts and tools --> Pollution of groundwater from sewage overflow --> Contaminated water sources; Lack of clean water --> DESTRUCTION & LOSS OF RESOURCES TO ADDRESS NEED (v) --> [INCREASING NEED] X [DESTRUCTION & LOSS OF RESOURCES TO ADDRESS NEED] (v) --> Forces population to move to places where water is available --> Fear of being prevented from returning home…
17	Blockade preventing entry of spare parts and tools --> Pollution of groundwater from sewage overflow --> Contaminated water sources; Lack of clean water --> DESTRUCTION & LOSS OF RESOURCES TO ADDRESS NEED (v) --> [INCREASING NEED] X [DESTRUCTION & LOSS OF RESOURCES TO ADDRESS NEED] (v) --> Forces population to move to places where water is available --> Fear of being prevented from returning home…
16	Blockade preventing entry of spare parts and tools --> Pollution of groundwater from sewage overflow --> Contaminated water sources; Lack of clean water --> DESTRUCTION & LOSS OF RESOURCES TO ADDRESS NEED (v) --> [INCREASING NEED] X [DESTRUCTION & LOSS OF RESOURCES TO ADDRESS NEED] (v) --> Forces population to move to places where water is available --> Fear of being prevented from returning home…
16	Blockade preventing entry of spare parts and tools --> Pollution of groundwater from sewage overflow --> Contaminated water sources; Lack of clean water --> DESTRUCTION & LOSS OF RESOURCES TO ADDRESS NEED (v) --> [INCREASING NEED] X [DESTRUCTION & LOSS OF RESOURCES TO ADDRESS NEED] (v) --> Forces population to move to places where water is available --> Fear of being prevented from returning home…
20	Blockade preventing entry of spare parts and tools --> Pollution of groundwater from sewage overflow --> Contaminated water sources; Lack of clean water --> DESTRUCTION & LOSS OF RESOURCES TO ADDRESS NEED (v) --> [INCREASING NEED] X [DESTRUCTION & LOSS OF RESOURCES TO ADDRESS NEED] (v) --> Forces population to move to places where water is available --> Fear of being prevented from returning home…
19	Blockade preventing entry of spare parts and tools --> Pollution of groundwater from sewage overflow --> Contaminated water sources; Lack of clean water --> DESTRUCTION & LOSS OF RESOURCES TO ADDRESS NEED (v) --> [INCREASING NEED] X [DESTRUCTION & LOSS OF RESOURCES TO ADDRESS NEED] (v) --> Forces population to move to places where water is available --> Fear of being prevented from returning home…
19	Blockade preventing entry of spare parts and tools --> Pollution of groundwater from sewage overflow --> Contaminated water sources; Lack of clean water --> DESTRUCTION & LOSS OF RESOURCES TO ADDRESS NEED (v) --> [INCREASING NEED] X [DESTRUCTION & LOSS OF RESOURCES TO ADDRESS NEED] (v) --> Forces population to move to places where water is available --> Fear of being prevented from returning home…
16	Blockade preventing entry of spare parts and tools --> Pollution of groundwater from sewage overflow --> Contaminated water sources; Lack of clean water --> DESTRUCTION & LOSS OF RESOURCES TO ADDRESS NEED (v) --> [INCREASING NEED] X [DESTRUCTION & LOSS OF RESOURCES TO ADDRESS NEED] (v) --> Forces population to move to places where water is available --> Fear of being prevented from returning home…
19	Blockade preventing entry of spare parts and tools --> Pollution of groundwater from sewage overflow --> Contaminated water sources; Lack of clean water --> DESTRUCTION & LOSS OF RESOURCES TO ADDRESS NEED (v) --> [INCREASING NEED] X [DESTRUCTION & LOSS OF RESOURCES TO ADDRESS NEED] (v) --> Forces population to move to places where water is available --> Fear of being prevented from returning home…
18	Blockade preventing entry of spare parts and tools --> Pollution of groundwater from sewage overflow --> Contaminated water sources; Lack of clean water --> DESTRUCTION & LOSS OF RESOURCES TO ADDRESS NEED (v) --> [INCREASING NEED] X [DESTRUCTION & LOSS OF RESOURCES TO ADDRESS NEED] (v) --> Forces population to move to places where water is available --> Fear of being prevented from returning home…
18	Blockade preventing entry of spare parts and tools --> Pollution of groundwater from sewage overflow --> Contaminated water sources; Lack of clean water --> DESTRUCTION & LOSS OF RESOURCES TO ADDRESS NEED (v) --> [INCREASING NEED] X [DESTRUCTION & LOSS OF RESOURCES TO ADDRESS NEED] (v) --> Forces population to move to places where water is available --> Fear of being prevented from returning home…
19	Blockade preventing entry of spare parts and tools --> Pollution of groundwater from sewage overflow --> Contaminated water sources; Lack of clean water --> DESTRUCTION & LOSS OF RESOURCES TO ADDRESS NEED (v) --> [INCREASING NEED] X [DESTRUCTION & LOSS OF RESOURCES TO ADDRESS NEED] (v) --> Forces population to move to places where water is available --> Fear of being prevented from returning home…
18	Blockade preventing entry of spare parts and tools --> Pollution of groundwater from sewage overflow --> Contaminated water sources; Lack of clean water --> DESTRUCTION & LOSS OF RESOURCES TO ADDRESS NEED (v) --> [INCREASING NEED] X [DESTRUCTION & LOSS OF RESOURCES TO ADDRESS NEED] (v) --> Forces population to move to places where water is available --> Fear of being prevented from returning home…
17	Blockade preventing entry of spare parts and tools --> Pollution of groundwater from sewage overflow --> Contaminated water sources; Lack of clean water --> DESTRUCTION & LOSS OF RESOURCES TO ADDRESS NEED (v) --> [INCREASING NEED] X [DESTRUCTION & LOSS OF RESOURCES TO ADDRESS NEED] (v) --> Forces population to move to places where water is available --> Fear of being prevented from returning home…
16	Blockade preventing entry of spare parts and tools --> Pollution of groundwater from sewage overflow --> Contaminated water sources; Lack of clean water --> DESTRUCTION & LOSS OF RESOURCES TO ADDRESS NEED (v) --> [INCREASING NEED] X [DESTRUCTION & LOSS OF RESOURCES TO ADDRESS NEED] (v) --> Forces population to move to places where water is available --> Fear of being prevented from returning home…
16	Blockade preventing entry of spare parts and tools --> Pollution of groundwater from sewage overflow --> Contaminated water sources; Lack of clean water --> DESTRUCTION & LOSS OF RESOURCES TO ADDRESS NEED (v) --> [INCREASING NEED] X [DESTRUCTION & LOSS OF RESOURCES TO ADDRESS NEED] (v) --> Forces population to move to places where water is available --> Fear of being prevented from returning home…
20	Blockade preventing entry of spare parts and tools --> Pollution of groundwater from sewage overflow --> Contaminated water sources; Lack of clean water --> DESTRUCTION & LOSS OF RESOURCES TO ADDRESS NEED (v) --> [INCREASING NEED] X [DESTRUCTION & LOSS OF RESOURCES TO ADDRESS NEED] (v) --> Forces population to move to places where water is available --> Fear of being prevented from returning home…
19	Blockade preventing entry of spare parts and tools --> Pollution of groundwater from sewage overflow --> Contaminated water sources; Lack of clean water --> DESTRUCTION & LOSS OF RESOURCES TO ADDRESS NEED (v) --> [INCREASING NEED] X [DESTRUCTION & LOSS OF RESOURCES TO ADDRESS NEED] (v) --> Forces population to move to places where water is available --> Fear of being prevented from returning home…
19	Blockade preventing entry of spare parts and tools --> Pollution of groundwater from sewage overflow --> Contaminated water sources; Lack of clean water --> DESTRUCTION & LOSS OF RESOURCES TO ADDRESS NEED (v) --> [INCREASING NEED] X [DESTRUCTION & LOSS OF RESOURCES TO ADDRESS NEED] (v) --> Forces population to move to places where water is available --> Fear of being prevented from returning home…
16	Blockade preventing entry of spare parts and tools --> Pollution of groundwater from sewage overflow --> Contaminated water sources; Lack of clean water --> DESTRUCTION & LOSS OF RESOURCES TO ADDRESS NEED (v) --> [INCREASING NEED] X [DESTRUCTION & LOSS OF RESOURCES TO ADDRESS NEED] (v) --> Forces population to move to places where water is available --> Fear of being prevented from returning home…
19	Blockade preventing entry of spare parts and tools --> Pollution of groundwater from sewage overflow --> Contaminated water sources; Lack of clean water --> DESTRUCTION & LOSS OF RESOURCES TO ADDRESS NEED (v) --> [INCREASING NEED] X [DESTRUCTION & LOSS OF RESOURCES TO ADDRESS NEED] (v) --> Forces population to move to places where water is available --> Fear of being prevented from returning home…
18	Blockade preventing entry of spare parts and tools --> Pollution of groundwater from sewage overflow --> Contaminated water sources; Lack of clean water --> DESTRUCTION & LOSS OF RESOURCES TO ADDRESS NEED (v) --> [INCREASING NEED] X [DESTRUCTION & LOSS OF RESOURCES TO ADDRESS NEED] (v) --> Forces population to move to places where water is available --> Fear of being prevented from returning home…
18	Blockade preventing entry of spare parts and tools --> Pollution of groundwater from sewage overflow --> Contaminated water sources; Lack of clean water --> DESTRUCTION & LOSS OF RESOURCES TO ADDRESS NEED (v) --> [INCREASING NEED] X [DESTRUCTION & LOSS OF RESOURCES TO ADDRESS NEED] (v) --> Forces population to move to places where water is available --> Fear of being prevented from returning home…
22	Blockade preventing entry of spare parts and tools --> Pollution of groundwater from sewage overflow --> Contaminated water sources; Lack of clean water --> DESTRUCTION & LOSS OF RESOURCES TO ADDRESS NEED (v) --> [INCREASING NEED] X [DESTRUCTION & LOSS OF RESOURCES TO ADDRESS NEED] (v) --> Forces population to move to places where water is available --> Fear of being prevented from returning home…
21	Blockade preventing entry of spare parts and tools --> Pollution of groundwater from sewage overflow --> Contaminated water sources; Lack of clean water --> DESTRUCTION & LOSS OF RESOURCES TO ADDRESS NEED (v) --> [INCREASING NEED] X [DESTRUCTION & LOSS OF RESOURCES TO ADDRESS NEED] (v) --> Forces population to move to places where water is available --> Fear of being prevented from returning home…
21	Blockade preventing entry of spare parts and tools --> Pollution of groundwater from sewage overflow --> Contaminated water sources; Lack of clean water --> DESTRUCTION & LOSS OF RESOURCES TO ADDRESS NEED (v) --> [INCREASING NEED] X [DESTRUCTION & LOSS OF RESOURCES TO ADDRESS NEED] (v) --> Forces population to move to places where water is available --> Fear of being prevented from returning home…
18	Blockade preventing entry of spare parts and tools --> Pollution of groundwater from sewage overflow --> Contaminated water sources; Lack of clean water --> DESTRUCTION & LOSS OF RESOURCES TO ADDRESS NEED (v) --> [INCREASING NEED] X [DESTRUCTION & LOSS OF RESOURCES TO ADDRESS NEED] (v) --> Forces population to move to places where water is available --> Fear of being prevented from returning home…
22	Blockade preventing entry of spare parts and tools --> Pollution of groundwater from sewage overflow --> Contaminated water sources; Lack of clean water --> DESTRUCTION & LOSS OF RESOURCES TO ADDRESS NEED (v) --> [INCREASING NEED] X [DESTRUCTION & LOSS OF RESOURCES TO ADDRESS NEED] (v) --> Forces population to move to places where water is available --> Fear of being prevented from returning home…
21	Blockade preventing entry of spare parts and tools --> Pollution of groundwater from sewage overflow --> Contaminated water sources; Lack of clean water --> DESTRUCTION & LOSS OF RESOURCES TO ADDRESS NEED (v) --> [INCREASING NEED] X [DESTRUCTION & LOSS OF RESOURCES TO ADDRESS NEED] (v) --> Forces population to move to places where water is available --> Fear of being prevented from returning home…
21	Blockade preventing entry of spare parts and tools --> Pollution of groundwater from sewage overflow --> Contaminated water sources; Lack of clean water --> DESTRUCTION & LOSS OF RESOURCES TO ADDRESS NEED (v) --> [INCREASING NEED] X [DESTRUCTION & LOSS OF RESOURCES TO ADDRESS NEED] (v) --> Forces population to move to places where water is available --> Fear of being prevented from returning home…
20	Blockade preventing entry of spare parts and tools --> Pollution of groundwater from sewage overflow --> Contaminated water sources; Lack of clean water --> DESTRUCTION & LOSS OF RESOURCES TO ADDRESS NEED (v) --> [INCREASING NEED] X [DESTRUCTION & LOSS OF RESOURCES TO ADDRESS NEED] (v) --> Forces population to move to places where water is available --> Fear of being prevented from returning home…
19	Blockade preventing entry of spare parts and tools --> Pollution of groundwater from sewage overflow --> Contaminated water sources; Lack of clean water --> DESTRUCTION & LOSS OF RESOURCES TO ADDRESS NEED (v) --> [INCREASING NEED] X [DESTRUCTION & LOSS OF RESOURCES TO ADDRESS NEED] (v) --> Forces population to move to places where water is available --> Fear of being prevented from returning home…
19	Blockade preventing entry of spare parts and tools --> Pollution of groundwater from sewage overflow --> Contaminated water sources; Lack of clean water --> DESTRUCTION & LOSS OF RESOURCES TO ADDRESS NEED (v) --> [INCREASING NEED] X [DESTRUCTION & LOSS OF RESOURCES TO ADDRESS NEED] (v) --> Forces population to move to places where water is available --> Fear of being prevented from returning home…
17	Blockade preventing entry of spare parts and tools --> Pollution of groundwater from sewage overflow --> Contaminated water sources; Lack of clean water --> DESTRUCTION & LOSS OF RESOURCES TO ADDRESS NEED (v) --> [INCREASING NEED] X [DESTRUCTION & LOSS OF RESOURCES TO ADDRESS NEED] (v) --> Forces population to move to places where water is available --> Fear of being prevented from returning home…
16	Blockade preventing entry of spare parts and tools --> Pollution of groundwater from sewage overflow --> Contaminated water sources; Lack of clean water --> DESTRUCTION & LOSS OF RESOURCES TO ADDRESS NEED (v) --> [INCREASING NEED] X [DESTRUCTION & LOSS OF RESOURCES TO ADDRESS NEED] (v) --> Forces population to move to places where water is available --> Fear of being prevented from returning home…
16	Blockade preventing entry of spare parts and tools --> Pollution of groundwater from sewage overflow --> Contaminated water sources; Lack of clean water --> DESTRUCTION & LOSS OF RESOURCES TO ADDRESS NEED (v) --> [INCREASING NEED] X [DESTRUCTION & LOSS OF RESOURCES TO ADDRESS NEED] (v) --> Forces population to move to places where water is available --> Fear of being prevented from returning home…
17	Blockade preventing entry of spare parts and tools --> Pollution of groundwater from sewage overflow --> Contaminated water sources; Lack of clean water --> DESTRUCTION & LOSS OF RESOURCES TO ADDRESS NEED (v) --> [INCREASING NEED] X [DESTRUCTION & LOSS OF RESOURCES TO ADDRESS NEED] (v) --> Forces population to move to places where water is available --> Fear of being prevented from returning home…
19	Blockade preventing entry of spare parts and tools --> Pollution of groundwater from sewage overflow --> Contaminated water sources; Lack of clean water --> DESTRUCTION & LOSS OF RESOURCES TO ADDRESS NEED (v) --> [INCREASING NEED] X [DESTRUCTION & LOSS OF RESOURCES TO ADDRESS NEED] (v) --> Forces population to move to places where water is available --> Fear of being prevented from returning home…
18	Blockade preventing entry of spare parts and tools --> Pollution of groundwater from sewage overflow --> Contaminated water sources; Lack of clean water --> DESTRUCTION & LOSS OF RESOURCES TO ADDRESS NEED (v) --> [INCREASING NEED] X [DESTRUCTION & LOSS OF RESOURCES TO ADDRESS NEED] (v) --> Forces population to move to places where water is available --> Fear of being prevented from returning home…
17	Blockade preventing entry of spare parts and tools --> Pollution of groundwater from sewage overflow --> Contaminated water sources; Lack of clean water --> DESTRUCTION & LOSS OF RESOURCES TO ADDRESS NEED (v) --> [INCREASING NEED] X [DESTRUCTION & LOSS OF RESOURCES TO ADDRESS NEED] (v) --> Forces population to move to places where water is available --> Fear of being prevented from returning home…
16	Blockade preventing entry of spare parts and tools --> Pollution of groundwater from sewage overflow --> Contaminated water sources; Lack of clean water --> DESTRUCTION & LOSS OF RESOURCES TO ADDRESS NEED (v) --> [INCREASING NEED] X [DESTRUCTION & LOSS OF RESOURCES TO ADDRESS NEED] (v) --> Forces population to move to places where water is available --> Fear of being prevented from returning home…
16	Blockade preventing entry of spare parts and tools --> Pollution of groundwater from sewage overflow --> Contaminated water sources; Lack of clean water --> DESTRUCTION & LOSS OF RESOURCES TO ADDRESS NEED (v) --> [INCREASING NEED] X [DESTRUCTION & LOSS OF RESOURCES TO ADDRESS NEED] (v) --> Forces population to move to places where water is available --> Fear of being prevented from returning home…
20	Blockade preventing entry of spare parts and tools --> Pollution of groundwater from sewage overflow --> Contaminated water sources; Lack of clean water --> DESTRUCTION & LOSS OF RESOURCES TO ADDRESS NEED (v) --> [INCREASING NEED] X [DESTRUCTION & LOSS OF RESOURCES TO ADDRESS NEED] (v) --> Forces population to move to places where water is available --> Fear of being prevented from returning home…
19	Blockade preventing entry of spare parts and tools --> Pollution of groundwater from sewage overflow --> Contaminated water sources; Lack of clean water --> DESTRUCTION & LOSS OF RESOURCES TO ADDRESS NEED (v) --> [INCREASING NEED] X [DESTRUCTION & LOSS OF RESOURCES TO ADDRESS NEED] (v) --> Forces population to move to places where water is available --> Fear of being prevented from returning home…
19	Blockade preventing entry of spare parts and tools --> Pollution of groundwater from sewage overflow --> Contaminated water sources; Lack of clean water --> DESTRUCTION & LOSS OF RESOURCES TO ADDRESS NEED (v) --> [INCREASING NEED] X [DESTRUCTION & LOSS OF RESOURCES TO ADDRESS NEED] (v) --> Forces population to move to places where water is available --> Fear of being prevented from returning home…
16	Blockade preventing entry of spare parts and tools --> Pollution of groundwater from sewage overflow --> Contaminated water sources; Lack of clean water --> DESTRUCTION & LOSS OF RESOURCES TO ADDRESS NEED (v) --> [INCREASING NEED] X [DESTRUCTION & LOSS OF RESOURCES TO ADDRESS NEED] (v) --> Forces population to move to places where water is available --> Fear of being prevented from returning home…
19	Blockade preventing entry of spare parts and tools --> Pollution of groundwater from sewage overflow --> Contaminated water sources; Lack of clean water --> DESTRUCTION & LOSS OF RESOURCES TO ADDRESS NEED (v) --> [INCREASING NEED] X [DESTRUCTION & LOSS OF RESOURCES TO ADDRESS NEED] (v) --> Forces population to move to places where water is available --> Fear of being prevented from returning home…
18	Blockade preventing entry of spare parts and tools --> Pollution of groundwater from sewage overflow --> Contaminated water sources; Lack of clean water --> DESTRUCTION & LOSS OF RESOURCES TO ADDRESS NEED (v) --> [INCREASING NEED] X [DESTRUCTION & LOSS OF RESOURCES TO ADDRESS NEED] (v) --> Forces population to move to places where water is available --> Fear of being prevented from returning home…
18	Blockade preventing entry of spare parts and tools --> Pollution of groundwater from sewage overflow --> Contaminated water sources; Lack of clean water --> DESTRUCTION & LOSS OF RESOURCES TO ADDRESS NEED (v) --> [INCREASING NEED] X [DESTRUCTION & LOSS OF RESOURCES TO ADDRESS NEED] (v) --> Forces population to move to places where water is available --> Fear of being prevented from returning home…
19	Blockade preventing entry of spare parts and tools --> Pollution of groundwater from sewage overflow --> Contaminated water sources; Lack of clean water --> DESTRUCTION & LOSS OF RESOURCES TO ADDRESS NEED (v) --> [INCREASING NEED] X [DESTRUCTION & LOSS OF RESOURCES TO ADDRESS NEED] (v) --> Forces population to move to places where water is available --> Fear of being prevented from returning home…
18	Blockade preventing entry of spare parts and tools --> Pollution of groundwater from sewage overflow --> Contaminated water sources; Lack of clean water --> DESTRUCTION & LOSS OF RESOURCES TO ADDRESS NEED (v) --> [INCREASING NEED] X [DESTRUCTION & LOSS OF RESOURCES TO ADDRESS NEED] (v) --> Forces population to move to places where water is available --> Fear of being prevented from returning home…
17	Blockade preventing entry of spare parts and tools --> Pollution of groundwater from sewage overflow --> Contaminated water sources; Lack of clean water --> DESTRUCTION & LOSS OF RESOURCES TO ADDRESS NEED (v) --> [INCREASING NEED] X [DESTRUCTION & LOSS OF RESOURCES TO ADDRESS NEED] (v) --> Forces population to move to places where water is available --> Fear of being prevented from returning home…
16	Blockade preventing entry of spare parts and tools --> Pollution of groundwater from sewage overflow --> Contaminated water sources; Lack of clean water --> DESTRUCTION & LOSS OF RESOURCES TO ADDRESS NEED (v) --> [INCREASING NEED] X [DESTRUCTION & LOSS OF RESOURCES TO ADDRESS NEED] (v) --> Forces population to move to places where water is available --> Fear of being prevented from returning home…
16	Blockade preventing entry of spare parts and tools --> Pollution of groundwater from sewage overflow --> Contaminated water sources; Lack of clean water --> DESTRUCTION & LOSS OF RESOURCES TO ADDRESS NEED (v) --> [INCREASING NEED] X [DESTRUCTION & LOSS OF RESOURCES TO ADDRESS NEED] (v) --> Forces population to move to places where water is available --> Fear of being prevented from returning home…
20	Blockade preventing entry of spare parts and tools --> Pollution of groundwater from sewage overflow --> Contaminated water sources; Lack of clean water --> DESTRUCTION & LOSS OF RESOURCES TO ADDRESS NEED (v) --> [INCREASING NEED] X [DESTRUCTION & LOSS OF RESOURCES TO ADDRESS NEED] (v) --> Forces population to move to places where water is available --> Fear of being prevented from returning home…
19	Blockade preventing entry of spare parts and tools --> Pollution of groundwater from sewage overflow --> Contaminated water sources; Lack of clean water --> DESTRUCTION & LOSS OF RESOURCES TO ADDRESS NEED (v) --> [INCREASING NEED] X [DESTRUCTION & LOSS OF RESOURCES TO ADDRESS NEED] (v) --> Forces population to move to places where water is available --> Fear of being prevented from returning home…
19	Blockade preventing entry of spare parts and tools --> Pollution of groundwater from sewage overflow --> Contaminated water sources; Lack of clean water --> DESTRUCTION & LOSS OF RESOURCES TO ADDRESS NEED (v) --> [INCREASING NEED] X [DESTRUCTION & LOSS OF RESOURCES TO ADDRESS NEED] (v) --> Forces population to move to places where water is available --> Fear of being prevented from returning home…
16	Blockade preventing entry of spare parts and tools --> Pollution of groundwater from sewage overflow --> Contaminated water sources; Lack of clean water --> DESTRUCTION & LOSS OF RESOURCES TO ADDRESS NEED (v) --> [INCREASING NEED] X [DESTRUCTION & LOSS OF RESOURCES TO ADDRESS NEED] (v) --> Forces population to move to places where water is available --> Fear of being prevented from returning home…
19	Blockade preventing entry of spare parts and tools --> Pollution of groundwater from sewage overflow --> Contaminated water sources; Lack of clean water --> DESTRUCTION & LOSS OF RESOURCES TO ADDRESS NEED (v) --> [INCREASING NEED] X [DESTRUCTION & LOSS OF RESOURCES TO ADDRESS NEED] (v) --> Forces population to move to places where water is available --> Fear of being prevented from returning home…
18	Blockade preventing entry of spare parts and tools --> Pollution of groundwater from sewage overflow --> Contaminated water sources; Lack of clean water --> DESTRUCTION & LOSS OF RESOURCES TO ADDRESS NEED (v) --> [INCREASING NEED] X [DESTRUCTION & LOSS OF RESOURCES TO ADDRESS NEED] (v) --> Forces population to move to places where water is available --> Fear of being prevented from returning home…
18	Blockade preventing entry of spare parts and tools --> Pollution of groundwater from sewage overflow --> Contaminated water sources; Lack of clean water --> DESTRUCTION & LOSS OF RESOURCES TO ADDRESS NEED (v) --> [INCREASING NEED] X [DESTRUCTION & LOSS OF RESOURCES TO ADDRESS NEED] (v) --> Forces population to move to places where water is available --> Fear of being prevented from returning home…
22	Blockade preventing entry of spare parts and tools --> Pollution of groundwater from sewage overflow --> Contaminated water sources; Lack of clean water --> DESTRUCTION & LOSS OF RESOURCES TO ADDRESS NEED (v) --> [INCREASING NEED] X [DESTRUCTION & LOSS OF RESOURCES TO ADDRESS NEED] (v) --> Forces population to move to places where water is available --> Fear of being prevented from returning home…
21	Blockade preventing entry of spare parts and tools --> Pollution of groundwater from sewage overflow --> Contaminated water sources; Lack of clean water --> DESTRUCTION & LOSS OF RESOURCES TO ADDRESS NEED (v) --> [INCREASING NEED] X [DESTRUCTION & LOSS OF RESOURCES TO ADDRESS NEED] (v) --> Forces population to move to places where water is available --> Fear of being prevented from returning home…
21	Blockade preventing entry of spare parts and tools --> Pollution of groundwater from sewage overflow --> Contaminated water sources; Lack of clean water --> DESTRUCTION & LOSS OF RESOURCES TO ADDRESS NEED (v) --> [INCREASING NEED] X [DESTRUCTION & LOSS OF RESOURCES TO ADDRESS NEED] (v) --> Forces population to move to places where water is available --> Fear of being prevented from returning home…
18	Blockade preventing entry of spare parts and tools --> Pollution of groundwater from sewage overflow --> Contaminated water sources; Lack of clean water --> DESTRUCTION & LOSS OF RESOURCES TO ADDRESS NEED (v) --> [INCREASING NEED] X [DESTRUCTION & LOSS OF RESOURCES TO ADDRESS NEED] (v) --> Forces population to move to places where water is available --> Fear of being prevented from returning home…
22	Blockade preventing entry of spare parts and tools --> Pollution of groundwater from sewage overflow --> Contaminated water sources; Lack of clean water --> DESTRUCTION & LOSS OF RESOURCES TO ADDRESS NEED (v) --> [INCREASING NEED] X [DESTRUCTION & LOSS OF RESOURCES TO ADDRESS NEED] (v) --> Forces population to move to places where water is available --> Fear of being prevented from returning home…
21	Blockade preventing entry of spare parts and tools --> Pollution of groundwater from sewage overflow --> Contaminated water sources; Lack of clean water --> DESTRUCTION & LOSS OF RESOURCES TO ADDRESS NEED (v) --> [INCREASING NEED] X [DESTRUCTION & LOSS OF RESOURCES TO ADDRESS NEED] (v) --> Forces population to move to places where water is available --> Fear of being prevented from returning home…
21	Blockade preventing entry of spare parts and tools --> Pollution of groundwater from sewage overflow --> Contaminated water sources; Lack of clean water --> DESTRUCTION & LOSS OF RESOURCES TO ADDRESS NEED (v) --> [INCREASING NEED] X [DESTRUCTION & LOSS OF RESOURCES TO ADDRESS NEED] (v) --> Forces population to move to places where water is available --> Fear of being prevented from returning home…
20	Blockade preventing entry of spare parts and tools --> Pollution of groundwater from sewage overflow --> Contaminated water sources; Lack of clean water --> DESTRUCTION & LOSS OF RESOURCES TO ADDRESS NEED (v) --> [INCREASING NEED] X [DESTRUCTION & LOSS OF RESOURCES TO ADDRESS NEED] (v) --> Forces population to move to places where water is available --> Fear of being prevented from returning home…
19	Blockade preventing entry of spare parts and tools --> Pollution of groundwater from sewage overflow --> Contaminated water sources; Lack of clean water --> DESTRUCTION & LOSS OF RESOURCES TO ADDRESS NEED (v) --> [INCREASING NEED] X [DESTRUCTION & LOSS OF RESOURCES TO ADDRESS NEED] (v) --> Forces population to move to places where water is available --> Fear of being prevented from returning home…
19	Blockade preventing entry of spare parts and tools --> Pollution of groundwater from sewage overflow --> Contaminated water sources; Lack of clean water --> DESTRUCTION & LOSS OF RESOURCES TO ADDRESS NEED (v) --> [INCREASING NEED] X [DESTRUCTION & LOSS OF RESOURCES TO ADDRESS NEED] (v) --> Forces population to move to places where water is available --> Fear of being prevented from returning home…
17	Blockade preventing entry of spare parts and tools --> Pollution of groundwater from sewage overflow --> Contaminated water sources; Lack of clean water --> DESTRUCTION & LOSS OF RESOURCES TO ADDRESS NEED (v) --> [INCREASING NEED] X [DESTRUCTION & LOSS OF RESOURCES TO ADDRESS NEED] (v) --> Forces population to move to places where water is available --> Fear of being prevented from returning home…
16	Blockade preventing entry of spare parts and tools --> Pollution of groundwater from sewage overflow --> Contaminated water sources; Lack of clean water --> DESTRUCTION & LOSS OF RESOURCES TO ADDRESS NEED (v) --> [INCREASING NEED] X [DESTRUCTION & LOSS OF RESOURCES TO ADDRESS NEED] (v) --> Forces population to move to places where water is available --> Fear of being prevented from returning home…
16	Blockade preventing entry of spare parts and tools --> Pollution of groundwater from sewage overflow --> Contaminated water sources; Lack of clean water --> DESTRUCTION & LOSS OF RESOURCES TO ADDRESS NEED (v) --> [INCREASING NEED] X [DESTRUCTION & LOSS OF RESOURCES TO ADDRESS NEED] (v) --> Forces population to move to places where water is available --> Fear of being prevented from returning home…
17	Blockade preventing entry of spare parts and tools --> Pollution of groundwater from sewage overflow --> Contaminated water sources; Lack of clean water --> DESTRUCTION & LOSS OF RESOURCES TO ADDRESS NEED (v) --> [INCREASING NEED] X [DESTRUCTION & LOSS OF RESOURCES TO ADDRESS NEED] (v) --> Forces population to move to places where water is available --> Fear of being prevented from returning home…
19	Blockade preventing entry of spare parts and tools --> Pollution of groundwater from sewage overflow --> Contaminated water sources; Lack of clean water --> DESTRUCTION & LOSS OF RESOURCES TO ADDRESS NEED (v) --> [INCREASING NEED] X [DESTRUCTION & LOSS OF RESOURCES TO ADDRESS NEED] (v) --> Forces population to move to places where water is available --> Fear of being prevented from returning home…
18	Blockade preventing entry of spare parts and tools --> Pollution of groundwater from sewage overflow --> Contaminated water sources; Lack of clean water --> DESTRUCTION & LOSS OF RESOURCES TO ADDRESS NEED (v) --> [INCREASING NEED] X [DESTRUCTION & LOSS OF RESOURCES TO ADDRESS NEED] (v) --> Forces population to move to places where water is available --> Fear of being prevented from returning home…
17	Blockade preventing entry of spare parts and tools --> Pollution of groundwater from sewage overflow --> Contaminated water sources; Lack of clean water --> DESTRUCTION & LOSS OF RESOURCES TO ADDRESS NEED (v) --> [INCREASING NEED] X [DESTRUCTION & LOSS OF RESOURCES TO ADDRESS NEED] (v) --> Forces population to move to places where water is available --> Fear of being prevented from returning home…
16	Blockade preventing entry of spare parts and tools --> Pollution of groundwater from sewage overflow --> Contaminated water sources; Lack of clean water --> DESTRUCTION & LOSS OF RESOURCES TO ADDRESS NEED (v) --> [INCREASING NEED] X [DESTRUCTION & LOSS OF RESOURCES TO ADDRESS NEED] (v) --> Forces population to move to places where water is available --> Fear of being prevented from returning home…
16	Blockade preventing entry of spare parts and tools --> Pollution of groundwater from sewage overflow --> Contaminated water sources; Lack of clean water --> DESTRUCTION & LOSS OF RESOURCES TO ADDRESS NEED (v) --> [INCREASING NEED] X [DESTRUCTION & LOSS OF RESOURCES TO ADDRESS NEED] (v) --> Forces population to move to places where water is available --> Fear of being prevented from returning home…
20	Blockade preventing entry of spare parts and tools --> Pollution of groundwater from sewage overflow --> Contaminated water sources; Lack of clean water --> DESTRUCTION & LOSS OF RESOURCES TO ADDRESS NEED (v) --> [INCREASING NEED] X [DESTRUCTION & LOSS OF RESOURCES TO ADDRESS NEED] (v) --> Forces population to move to places where water is available --> Fear of being prevented from returning home…
19	Blockade preventing entry of spare parts and tools --> Pollution of groundwater from sewage overflow --> Contaminated water sources; Lack of clean water --> DESTRUCTION & LOSS OF RESOURCES TO ADDRESS NEED (v) --> [INCREASING NEED] X [DESTRUCTION & LOSS OF RESOURCES TO ADDRESS NEED] (v) --> Forces population to move to places where water is available --> Fear of being prevented from returning home…
19	Blockade preventing entry of spare parts and tools --> Pollution of groundwater from sewage overflow --> Contaminated water sources; Lack of clean water --> DESTRUCTION & LOSS OF RESOURCES TO ADDRESS NEED (v) --> [INCREASING NEED] X [DESTRUCTION & LOSS OF RESOURCES TO ADDRESS NEED] (v) --> Forces population to move to places where water is available --> Fear of being prevented from returning home…
16	Blockade preventing entry of spare parts and tools --> Pollution of groundwater from sewage overflow --> Contaminated water sources; Lack of clean water --> DESTRUCTION & LOSS OF RESOURCES TO ADDRESS NEED (v) --> [INCREASING NEED] X [DESTRUCTION & LOSS OF RESOURCES TO ADDRESS NEED] (v) --> Forces population to move to places where water is available --> Fear of being prevented from returning home…
19	Blockade preventing entry of spare parts and tools --> Pollution of groundwater from sewage overflow --> Contaminated water sources; Lack of clean water --> DESTRUCTION & LOSS OF RESOURCES TO ADDRESS NEED (v) --> [INCREASING NEED] X [DESTRUCTION & LOSS OF RESOURCES TO ADDRESS NEED] (v) --> Forces population to move to places where water is available --> Fear of being prevented from returning home…
18	Blockade preventing entry of spare parts and tools --> Pollution of groundwater from sewage overflow --> Contaminated water sources; Lack of clean water --> DESTRUCTION & LOSS OF RESOURCES TO ADDRESS NEED (v) --> [INCREASING NEED] X [DESTRUCTION & LOSS OF RESOURCES TO ADDRESS NEED] (v) --> Forces population to move to places where water is available --> Fear of being prevented from returning home…
18	Blockade preventing entry of spare parts and tools --> Pollution of groundwater from sewage overflow --> Contaminated water sources; Lack of clean water --> DESTRUCTION & LOSS OF RESOURCES TO ADDRESS NEED (v) --> [INCREASING NEED] X [DESTRUCTION & LOSS OF RESOURCES TO ADDRESS NEED] (v) --> Forces population to move to places where water is available --> Fear of being prevented from returning home…
19	Blockade preventing entry of spare parts and tools --> Pollution of groundwater from sewage overflow --> Contaminated water sources; Lack of clean water --> DESTRUCTION & LOSS OF RESOURCES TO ADDRESS NEED (v) --> [INCREASING NEED] X [DESTRUCTION & LOSS OF RESOURCES TO ADDRESS NEED] (v) --> Forces population to move to places where water is available --> Fear of being prevented from returning home…
18	Blockade preventing entry of spare parts and tools --> Pollution of groundwater from sewage overflow --> Contaminated water sources; Lack of clean water --> DESTRUCTION & LOSS OF RESOURCES TO ADDRESS NEED (v) --> [INCREASING NEED] X [DESTRUCTION & LOSS OF RESOURCES TO ADDRESS NEED] (v) --> Forces population to move to places where water is available --> Fear of being prevented from returning home…
17	Blockade preventing entry of spare parts and tools --> Pollution of groundwater from sewage overflow --> Contaminated water sources; Lack of clean water --> DESTRUCTION & LOSS OF RESOURCES TO ADDRESS NEED (v) --> [INCREASING NEED] X [DESTRUCTION & LOSS OF RESOURCES TO ADDRESS NEED] (v) --> Forces population to move to places where water is available --> Fear of being prevented from returning home…
16	Blockade preventing entry of spare parts and tools --> Pollution of groundwater from sewage overflow --> Contaminated water sources; Lack of clean water --> DESTRUCTION & LOSS OF RESOURCES TO ADDRESS NEED (v) --> [INCREASING NEED] X [DESTRUCTION & LOSS OF RESOURCES TO ADDRESS NEED] (v) --> Forces population to move to places where water is available --> Fear of being prevented from returning home…
16	Blockade preventing entry of spare parts and tools --> Pollution of groundwater from sewage overflow --> Contaminated water sources; Lack of clean water --> DESTRUCTION & LOSS OF RESOURCES TO ADDRESS NEED (v) --> [INCREASING NEED] X [DESTRUCTION & LOSS OF RESOURCES TO ADDRESS NEED] (v) --> Forces population to move to places where water is available --> Fear of being prevented from returning home…
20	Blockade preventing entry of spare parts and tools --> Pollution of groundwater from sewage overflow --> Contaminated water sources; Lack of clean water --> DESTRUCTION & LOSS OF RESOURCES TO ADDRESS NEED (v) --> [INCREASING NEED] X [DESTRUCTION & LOSS OF RESOURCES TO ADDRESS NEED] (v) --> Forces population to move to places where water is available --> Fear of being prevented from returning home…
19	Blockade preventing entry of spare parts and tools --> Pollution of groundwater from sewage overflow --> Contaminated water sources; Lack of clean water --> DESTRUCTION & LOSS OF RESOURCES TO ADDRESS NEED (v) --> [INCREASING NEED] X [DESTRUCTION & LOSS OF RESOURCES TO ADDRESS NEED] (v) --> Forces population to move to places where water is available --> Fear of being prevented from returning home…
19	Blockade preventing entry of spare parts and tools --> Pollution of groundwater from sewage overflow --> Contaminated water sources; Lack of clean water --> DESTRUCTION & LOSS OF RESOURCES TO ADDRESS NEED (v) --> [INCREASING NEED] X [DESTRUCTION & LOSS OF RESOURCES TO ADDRESS NEED] (v) --> Forces population to move to places where water is available --> Fear of being prevented from returning home…
16	Blockade preventing entry of spare parts and tools --> Pollution of groundwater from sewage overflow --> Contaminated water sources; Lack of clean water --> DESTRUCTION & LOSS OF RESOURCES TO ADDRESS NEED (v) --> [INCREASING NEED] X [DESTRUCTION & LOSS OF RESOURCES TO ADDRESS NEED] (v) --> Forces population to move to places where water is available --> Fear of being prevented from returning home…
19	Blockade preventing entry of spare parts and tools --> Pollution of groundwater from sewage overflow --> Contaminated water sources; Lack of clean water --> DESTRUCTION & LOSS OF RESOURCES TO ADDRESS NEED (v) --> [INCREASING NEED] X [DESTRUCTION & LOSS OF RESOURCES TO ADDRESS NEED] (v) --> Forces population to move to places where water is available --> Fear of being prevented from returning home…
18	Blockade preventing entry of spare parts and tools --> Pollution of groundwater from sewage overflow --> Contaminated water sources; Lack of clean water --> DESTRUCTION & LOSS OF RESOURCES TO ADDRESS NEED (v) --> [INCREASING NEED] X [DESTRUCTION & LOSS OF RESOURCES TO ADDRESS NEED] (v) --> Forces population to move to places where water is available --> Fear of being prevented from returning home…
18	Blockade preventing entry of spare parts and tools --> Pollution of groundwater from sewage overflow --> Contaminated water sources; Lack of clean water --> DESTRUCTION & LOSS OF RESOURCES TO ADDRESS NEED (v) --> [INCREASING NEED] X [DESTRUCTION & LOSS OF RESOURCES TO ADDRESS NEED] (v) --> Forces population to move to places where water is available --> Fear of being prevented from returning home…
22	Blockade preventing entry of spare parts and tools --> Pollution of groundwater from sewage overflow --> Contaminated water sources; Lack of clean water --> DESTRUCTION & LOSS OF RESOURCES TO ADDRESS NEED (v) --> [INCREASING NEED] X [DESTRUCTION & LOSS OF RESOURCES TO ADDRESS NEED] (v) --> Forces population to move to places where water is available --> Fear of being prevented from returning home…
21	Blockade preventing entry of spare parts and tools --> Pollution of groundwater from sewage overflow --> Contaminated water sources; Lack of clean water --> DESTRUCTION & LOSS OF RESOURCES TO ADDRESS NEED (v) --> [INCREASING NEED] X [DESTRUCTION & LOSS OF RESOURCES TO ADDRESS NEED] (v) --> Forces population to move to places where water is available --> Fear of being prevented from returning home…
21	Blockade preventing entry of spare parts and tools --> Pollution of groundwater from sewage overflow --> Contaminated water sources; Lack of clean water --> DESTRUCTION & LOSS OF RESOURCES TO ADDRESS NEED (v) --> [INCREASING NEED] X [DESTRUCTION & LOSS OF RESOURCES TO ADDRESS NEED] (v) --> Forces population to move to places where water is available --> Fear of being prevented from returning home…
18	Blockade preventing entry of spare parts and tools --> Pollution of groundwater from sewage overflow --> Contaminated water sources; Lack of clean water --> DESTRUCTION & LOSS OF RESOURCES TO ADDRESS NEED (v) --> [INCREASING NEED] X [DESTRUCTION & LOSS OF RESOURCES TO ADDRESS NEED] (v) --> Forces population to move to places where water is available --> Fear of being prevented from returning home…
22	Blockade preventing entry of spare parts and tools --> Pollution of groundwater from sewage overflow --> Contaminated water sources; Lack of clean water --> DESTRUCTION & LOSS OF RESOURCES TO ADDRESS NEED (v) --> [INCREASING NEED] X [DESTRUCTION & LOSS OF RESOURCES TO ADDRESS NEED] (v) --> Forces population to move to places where water is available --> Fear of being prevented from returning home…
21	Blockade preventing entry of spare parts and tools --> Pollution of groundwater from sewage overflow --> Contaminated water sources; Lack of clean water --> DESTRUCTION & LOSS OF RESOURCES TO ADDRESS NEED (v) --> [INCREASING NEED] X [DESTRUCTION & LOSS OF RESOURCES TO ADDRESS NEED] (v) --> Forces population to move to places where water is available --> Fear of being prevented from returning home…
21	Blockade preventing entry of spare parts and tools --> Pollution of groundwater from sewage overflow --> Contaminated water sources; Lack of clean water --> DESTRUCTION & LOSS OF RESOURCES TO ADDRESS NEED (v) --> [INCREASING NEED] X [DESTRUCTION & LOSS OF RESOURCES TO ADDRESS NEED] (v) --> Forces population to move to places where water is available --> Fear of being prevented from returning home…
20	Blockade preventing entry of spare parts and tools --> Pollution of groundwater from sewage overflow --> Contaminated water sources; Lack of clean water --> DESTRUCTION & LOSS OF RESOURCES TO ADDRESS NEED (v) --> [INCREASING NEED] X [DESTRUCTION & LOSS OF RESOURCES TO ADDRESS NEED] (v) --> Forces population to move to places where water is available --> Fear of being prevented from returning home…
19	Blockade preventing entry of spare parts and tools --> Pollution of groundwater from sewage overflow --> Contaminated water sources; Lack of clean water --> DESTRUCTION & LOSS OF RESOURCES TO ADDRESS NEED (v) --> [INCREASING NEED] X [DESTRUCTION & LOSS OF RESOURCES TO ADDRESS NEED] (v) --> Forces population to move to places where water is available --> Fear of being prevented from returning home…
19	Blockade preventing entry of spare parts and tools --> Pollution of groundwater from sewage overflow --> Contaminated water sources; Lack of clean water --> DESTRUCTION & LOSS OF RESOURCES TO ADDRESS NEED (v) --> [INCREASING NEED] X [DESTRUCTION & LOSS OF RESOURCES TO ADDRESS NEED] (v) --> Forces population to move to places where water is available --> Fear of being prevented from returning home…
17	Blockade preventing entry of spare parts and tools --> Pollution of groundwater from sewage overflow --> Contaminated water sources; Lack of clean water --> DESTRUCTION & LOSS OF RESOURCES TO ADDRESS NEED (v) --> [INCREASING NEED] X [DESTRUCTION & LOSS OF RESOURCES TO ADDRESS NEED] (v) --> Forces population to move to places where water is available --> Fear of being prevented from returning home…
16	Blockade preventing entry of spare parts and tools --> Pollution of groundwater from sewage overflow --> Contaminated water sources; Lack of clean water --> DESTRUCTION & LOSS OF RESOURCES TO ADDRESS NEED (v) --> [INCREASING NEED] X [DESTRUCTION & LOSS OF RESOURCES TO ADDRESS NEED] (v) --> Forces population to move to places where water is available --> Fear of being prevented from returning home…
16	Blockade preventing entry of spare parts and tools --> Pollution of groundwater from sewage overflow --> Contaminated water sources; Lack of clean water --> DESTRUCTION & LOSS OF RESOURCES TO ADDRESS NEED (v) --> [INCREASING NEED] X [DESTRUCTION & LOSS OF RESOURCES TO ADDRESS NEED] (v) --> Forces population to move to places where water is available --> Fear of being prevented from returning home…
17	Blockade preventing entry of spare parts and tools --> Pollution of groundwater from sewage overflow --> Contaminated water sources; Lack of clean water --> DESTRUCTION & LOSS OF RESOURCES TO ADDRESS NEED (v) --> [INCREASING NEED] X [DESTRUCTION & LOSS OF RESOURCES TO ADDRESS NEED] (v) --> Forces population to move to places where water is available --> Fear of being prevented from returning home…
20	Blockade preventing entry of spare parts and tools --> Pollution of groundwater from sewage overflow --> Contaminated water sources; Lack of clean water --> DESTRUCTION & LOSS OF RESOURCES TO ADDRESS NEED (v) --> [INCREASING NEED] X [DESTRUCTION & LOSS OF RESOURCES TO ADDRESS NEED] (v) --> Forces population to move to places where water is available --> Fear of being prevented from returning home…
19	Blockade preventing entry of spare parts and tools --> Pollution of groundwater from sewage overflow --> Contaminated water sources; Lack of clean water --> DESTRUCTION & LOSS OF RESOURCES TO ADDRESS NEED (v) --> [INCREASING NEED] X [DESTRUCTION & LOSS OF RESOURCES TO ADDRESS NEED] (v) --> Forces population to move to places where water is available --> Fear of being prevented from returning home…
19	Blockade preventing entry of spare parts and tools --> Pollution of groundwater from sewage overflow --> Contaminated water sources; Lack of clean water --> DESTRUCTION & LOSS OF RESOURCES TO ADDRESS NEED (v) --> [INCREASING NEED] X [DESTRUCTION & LOSS OF RESOURCES TO ADDRESS NEED] (v) --> Forces population to move to places where water is available --> Fear of being prevented from returning home…
16	Blockade preventing entry of spare parts and tools --> Pollution of groundwater from sewage overflow --> Contaminated water sources; Lack of clean water --> DESTRUCTION & LOSS OF RESOURCES TO ADDRESS NEED (v) --> [INCREASING NEED] X [DESTRUCTION & LOSS OF RESOURCES TO ADDRESS NEED] (v) --> Forces population to move to places where water is available --> Fear of being prevented from returning home…
20	Blockade preventing entry of spare parts and tools --> Pollution of groundwater from sewage overflow --> Contaminated water sources; Lack of clean water --> DESTRUCTION & LOSS OF RESOURCES TO ADDRESS NEED (v) --> [INCREASING NEED] X [DESTRUCTION & LOSS OF RESOURCES TO ADDRESS NEED] (v) --> Forces population to move to places where water is available --> Fear of being prevented from returning home…
19	Blockade preventing entry of spare parts and tools --> Pollution of groundwater from sewage overflow --> Contaminated water sources; Lack of clean water --> DESTRUCTION & LOSS OF RESOURCES TO ADDRESS NEED (v) --> [INCREASING NEED] X [DESTRUCTION & LOSS OF RESOURCES TO ADDRESS NEED] (v) --> Forces population to move to places where water is available --> Fear of being prevented from returning home…
19	Blockade preventing entry of spare parts and tools --> Pollution of groundwater from sewage overflow --> Contaminated water sources; Lack of clean water --> DESTRUCTION & LOSS OF RESOURCES TO ADDRESS NEED (v) --> [INCREASING NEED] X [DESTRUCTION & LOSS OF RESOURCES TO ADDRESS NEED] (v) --> Forces population to move to places where water is available --> Fear of being prevented from returning home…
18	Blockade preventing entry of spare parts and tools --> Pollution of groundwater from sewage overflow --> Contaminated water sources; Lack of clean water --> DESTRUCTION & LOSS OF RESOURCES TO ADDRESS NEED (v) --> [INCREASING NEED] X [DESTRUCTION & LOSS OF RESOURCES TO ADDRESS NEED] (v) --> Forces population to move to places where water is available --> Fear of being prevented from returning home…
17	Blockade preventing entry of spare parts and tools --> Pollution of groundwater from sewage overflow --> Contaminated water sources; Lack of clean water --> DESTRUCTION & LOSS OF RESOURCES TO ADDRESS NEED (v) --> [INCREASING NEED] X [DESTRUCTION & LOSS OF RESOURCES TO ADDRESS NEED] (v) --> Forces population to move to places where water is available --> Fear of being prevented from returning home…
17	Blockade preventing entry of spare parts and tools --> Pollution of groundwater from sewage overflow --> Contaminated water sources; Lack of clean water --> DESTRUCTION & LOSS OF RESOURCES TO ADDRESS NEED (v) --> [INCREASING NEED] X [DESTRUCTION & LOSS OF RESOURCES TO ADDRESS NEED] (v) --> Forces population to move to places where water is available --> Fear of being prevented from returning home…
15	Blockade preventing entry of spare parts and tools --> Pollution of groundwater from sewage overflow --> Contaminated water sources; Lack of clean water --> DESTRUCTION & LOSS OF RESOURCES TO ADDRESS NEED (v) --> [INCREASING NEED] X [DESTRUCTION & LOSS OF RESOURCES TO ADDRESS NEED] (v) --> Forces population to move to places where water is available --> Fear of being prevented from returning home…
14	Blockade preventing entry of spare parts and tools --> Pollution of groundwater from sewage overflow --> Contaminated water sources; Lack of clean water --> DESTRUCTION & LOSS OF RESOURCES TO ADDRESS NEED (v) --> [INCREASING NEED] X [DESTRUCTION & LOSS OF RESOURCES TO ADDRESS NEED] (v) --> Forces population to move to places where water is available --> Fear of being prevented from returning home…
14	Blockade preventing entry of spare parts and tools --> Pollution of groundwater from sewage overflow --> Contaminated water sources; Lack of clean water --> DESTRUCTION & LOSS OF RESOURCES TO ADDRESS NEED (v) --> [INCREASING NEED] X [DESTRUCTION & LOSS OF RESOURCES TO ADDRESS NEED] (v) --> Forces population to move to places where water is available --> Fear of being prevented from returning home…
15	Blockade preventing entry of spare parts and tools --> Pollution of groundwater from sewage overflow --> Contaminated water sources; Lack of clean water --> DESTRUCTION & LOSS OF RESOURCES TO ADDRESS NEED (v) --> [INCREASING NEED] X [DESTRUCTION & LOSS OF RESOURCES TO ADDRESS NEED] (v) --> Forces population to move to places where water is available --> Fear of being prevented from returning home…
19	Blockade preventing entry of spare parts and tools --> Pollution of groundwater from sewage overflow --> Contaminated water sources; Lack of clean water --> DESTRUCTION & LOSS OF RESOURCES TO ADDRESS NEED (v) --> [INCREASING NEED] X [DESTRUCTION & LOSS OF RESOURCES TO ADDRESS NEED] (v) --> Forces population to move to places where water is available --> Fear of being prevented from returning home…
18	Blockade preventing entry of spare parts and tools --> Pollution of groundwater from sewage overflow --> Contaminated water sources; Lack of clean water --> DESTRUCTION & LOSS OF RESOURCES TO ADDRESS NEED (v) --> [INCREASING NEED] X [DESTRUCTION & LOSS OF RESOURCES TO ADDRESS NEED] (v) --> Forces population to move to places where water is available --> Fear of being prevented from returning home…
17	Blockade preventing entry of spare parts and tools --> Pollution of groundwater from sewage overflow --> Contaminated water sources; Lack of clean water --> DESTRUCTION & LOSS OF RESOURCES TO ADDRESS NEED (v) --> [INCREASING NEED] X [DESTRUCTION & LOSS OF RESOURCES TO ADDRESS NEED] (v) --> Forces population to move to places where water is available --> Fear of being prevented from returning home…
16	Blockade preventing entry of spare parts and tools --> Pollution of groundwater from sewage overflow --> Contaminated water sources; Lack of clean water --> DESTRUCTION & LOSS OF RESOURCES TO ADDRESS NEED (v) --> [INCREASING NEED] X [DESTRUCTION & LOSS OF RESOURCES TO ADDRESS NEED] (v) --> Forces population to move to places where water is available --> Fear of being prevented from returning home…
16	Blockade preventing entry of spare parts and tools --> Pollution of groundwater from sewage overflow --> Contaminated water sources; Lack of clean water --> DESTRUCTION & LOSS OF RESOURCES TO ADDRESS NEED (v) --> [INCREASING NEED] X [DESTRUCTION & LOSS OF RESOURCES TO ADDRESS NEED] (v) --> Forces population to move to places where water is available --> Fear of being prevented from returning home…
20	Blockade preventing entry of spare parts and tools --> Pollution of groundwater from sewage overflow --> Contaminated water sources; Lack of clean water --> DESTRUCTION & LOSS OF RESOURCES TO ADDRESS NEED (v) --> [INCREASING NEED] X [DESTRUCTION & LOSS OF RESOURCES TO ADDRESS NEED] (v) --> Forces population to move to places where water is available --> Fear of being prevented from returning home…
19	Blockade preventing entry of spare parts and tools --> Pollution of groundwater from sewage overflow --> Contaminated water sources; Lack of clean water --> DESTRUCTION & LOSS OF RESOURCES TO ADDRESS NEED (v) --> [INCREASING NEED] X [DESTRUCTION & LOSS OF RESOURCES TO ADDRESS NEED] (v) --> Forces population to move to places where water is available --> Fear of being prevented from returning home…
19	Blockade preventing entry of spare parts and tools --> Pollution of groundwater from sewage overflow --> Contaminated water sources; Lack of clean water --> DESTRUCTION & LOSS OF RESOURCES TO ADDRESS NEED (v) --> [INCREASING NEED] X [DESTRUCTION & LOSS OF RESOURCES TO ADDRESS NEED] (v) --> Forces population to move to places where water is available --> Fear of being prevented from returning home…
16	Blockade preventing entry of spare parts and tools --> Pollution of groundwater from sewage overflow --> Contaminated water sources; Lack of clean water --> DESTRUCTION & LOSS OF RESOURCES TO ADDRESS NEED (v) --> [INCREASING NEED] X [DESTRUCTION & LOSS OF RESOURCES TO ADDRESS NEED] (v) --> Forces population to move to places where water is available --> Fear of being prevented from returning home…
19	Blockade preventing entry of spare parts and tools --> Pollution of groundwater from sewage overflow --> Contaminated water sources; Lack of clean water --> DESTRUCTION & LOSS OF RESOURCES TO ADDRESS NEED (v) --> [INCREASING NEED] X [DESTRUCTION & LOSS OF RESOURCES TO ADDRESS NEED] (v) --> Forces population to move to places where water is available --> Fear of being prevented from returning home…
18	Blockade preventing entry of spare parts and tools --> Pollution of groundwater from sewage overflow --> Contaminated water sources; Lack of clean water --> DESTRUCTION & LOSS OF RESOURCES TO ADDRESS NEED (v) --> [INCREASING NEED] X [DESTRUCTION & LOSS OF RESOURCES TO ADDRESS NEED] (v) --> Forces population to move to places where water is available --> Fear of being prevented from returning home…
18	Blockade preventing entry of spare parts and tools --> Pollution of groundwater from sewage overflow --> Contaminated water sources; Lack of clean water --> DESTRUCTION & LOSS OF RESOURCES TO ADDRESS NEED (v) --> [INCREASING NEED] X [DESTRUCTION & LOSS OF RESOURCES TO ADDRESS NEED] (v) --> Forces population to move to places where water is available --> Fear of being prevented from returning home…
19	Blockade preventing entry of spare parts and tools --> Pollution of groundwater from sewage overflow --> Contaminated water sources; Lack of clean water --> DESTRUCTION & LOSS OF RESOURCES TO ADDRESS NEED (v) --> [INCREASING NEED] X [DESTRUCTION & LOSS OF RESOURCES TO ADDRESS NEED] (v) --> Forces population to move to places where water is available --> Fear of being prevented from returning home…
18	Blockade preventing entry of spare parts and tools --> Pollution of groundwater from sewage overflow --> Contaminated water sources; Lack of clean water --> DESTRUCTION & LOSS OF RESOURCES TO ADDRESS NEED (v) --> [INCREASING NEED] X [DESTRUCTION & LOSS OF RESOURCES TO ADDRESS NEED] (v) --> Forces population to move to places where water is available --> Fear of being prevented from returning home…
17	Blockade preventing entry of spare parts and tools --> Pollution of groundwater from sewage overflow --> Contaminated water sources; Lack of clean water --> DESTRUCTION & LOSS OF RESOURCES TO ADDRESS NEED (v) --> [INCREASING NEED] X [DESTRUCTION & LOSS OF RESOURCES TO ADDRESS NEED] (v) --> Forces population to move to places where water is available --> Fear of being prevented from returning home…
16	Blockade preventing entry of spare parts and tools --> Pollution of groundwater from sewage overflow --> Contaminated water sources; Lack of clean water --> DESTRUCTION & LOSS OF RESOURCES TO ADDRESS NEED (v) --> [INCREASING NEED] X [DESTRUCTION & LOSS OF RESOURCES TO ADDRESS NEED] (v) --> Forces population to move to places where water is available --> Fear of being prevented from returning home…
16	Blockade preventing entry of spare parts and tools --> Pollution of groundwater from sewage overflow --> Contaminated water sources; Lack of clean water --> DESTRUCTION & LOSS OF RESOURCES TO ADDRESS NEED (v) --> [INCREASING NEED] X [DESTRUCTION & LOSS OF RESOURCES TO ADDRESS NEED] (v) --> Forces population to move to places where water is available --> Fear of being prevented from returning home…
20	Blockade preventing entry of spare parts and tools --> Pollution of groundwater from sewage overflow --> Contaminated water sources; Lack of clean water --> DESTRUCTION & LOSS OF RESOURCES TO ADDRESS NEED (v) --> [INCREASING NEED] X [DESTRUCTION & LOSS OF RESOURCES TO ADDRESS NEED] (v) --> Forces population to move to places where water is available --> Fear of being prevented from returning home…
19	Blockade preventing entry of spare parts and tools --> Pollution of groundwater from sewage overflow --> Contaminated water sources; Lack of clean water --> DESTRUCTION & LOSS OF RESOURCES TO ADDRESS NEED (v) --> [INCREASING NEED] X [DESTRUCTION & LOSS OF RESOURCES TO ADDRESS NEED] (v) --> Forces population to move to places where water is available --> Fear of being prevented from returning home…
19	Blockade preventing entry of spare parts and tools --> Pollution of groundwater from sewage overflow --> Contaminated water sources; Lack of clean water --> DESTRUCTION & LOSS OF RESOURCES TO ADDRESS NEED (v) --> [INCREASING NEED] X [DESTRUCTION & LOSS OF RESOURCES TO ADDRESS NEED] (v) --> Forces population to move to places where water is available --> Fear of being prevented from returning home…
16	Blockade preventing entry of spare parts and tools --> Pollution of groundwater from sewage overflow --> Contaminated water sources; Lack of clean water --> DESTRUCTION & LOSS OF RESOURCES TO ADDRESS NEED (v) --> [INCREASING NEED] X [DESTRUCTION & LOSS OF RESOURCES TO ADDRESS NEED] (v) --> Forces population to move to places where water is available --> Fear of being prevented from returning home…
19	Blockade preventing entry of spare parts and tools --> Pollution of groundwater from sewage overflow --> Contaminated water sources; Lack of clean water --> DESTRUCTION & LOSS OF RESOURCES TO ADDRESS NEED (v) --> [INCREASING NEED] X [DESTRUCTION & LOSS OF RESOURCES TO ADDRESS NEED] (v) --> Forces population to move to places where water is available --> Fear of being prevented from returning home…
18	Blockade preventing entry of spare parts and tools --> Pollution of groundwater from sewage overflow --> Contaminated water sources; Lack of clean water --> DESTRUCTION & LOSS OF RESOURCES TO ADDRESS NEED (v) --> [INCREASING NEED] X [DESTRUCTION & LOSS OF RESOURCES TO ADDRESS NEED] (v) --> Forces population to move to places where water is available --> Fear of being prevented from returning home…
18	Blockade preventing entry of spare parts and tools --> Pollution of groundwater from sewage overflow --> Contaminated water sources; Lack of clean water --> DESTRUCTION & LOSS OF RESOURCES TO ADDRESS NEED (v) --> [INCREASING NEED] X [DESTRUCTION & LOSS OF RESOURCES TO ADDRESS NEED] (v) --> Forces population to move to places where water is available --> Fear of being prevented from returning home…
19	Blockade preventing entry of spare parts and tools --> Pollution of groundwater from sewage overflow --> Contaminated water sources; Lack of clean water --> DESTRUCTION & LOSS OF RESOURCES TO ADDRESS NEED (v) --> [INCREASING NEED] X [DESTRUCTION & LOSS OF RESOURCES TO ADDRESS NEED] (v) --> Forces population to move to places where water is available --> Fear of being prevented from returning home…
18	Blockade preventing entry of spare parts and tools --> Pollution of groundwater from sewage overflow --> Contaminated water sources; Lack of clean water --> DESTRUCTION & LOSS OF RESOURCES TO ADDRESS NEED (v) --> [INCREASING NEED] X [DESTRUCTION & LOSS OF RESOURCES TO ADDRESS NEED] (v) --> Forces population to move to places where water is available --> Fear of being prevented from returning home…
17	Blockade preventing entry of spare parts and tools --> Pollution of groundwater from sewage overflow --> Contaminated water sources; Lack of clean water --> DESTRUCTION & LOSS OF RESOURCES TO ADDRESS NEED (v) --> [INCREASING NEED] X [DESTRUCTION & LOSS OF RESOURCES TO ADDRESS NEED] (v) --> Forces population to move to places where water is available --> Fear of being prevented from returning home…
16	Blockade preventing entry of spare parts and tools --> Pollution of groundwater from sewage overflow --> Contaminated water sources; Lack of clean water --> DESTRUCTION & LOSS OF RESOURCES TO ADDRESS NEED (v) --> [INCREASING NEED] X [DESTRUCTION & LOSS OF RESOURCES TO ADDRESS NEED] (v) --> Forces population to move to places where water is available --> Fear of being prevented from returning home…
16	Blockade preventing entry of spare parts and tools --> Pollution of groundwater from sewage overflow --> Contaminated water sources; Lack of clean water --> DESTRUCTION & LOSS OF RESOURCES TO ADDRESS NEED (v) --> [INCREASING NEED] X [DESTRUCTION & LOSS OF RESOURCES TO ADDRESS NEED] (v) --> Forces population to move to places where water is available --> Fear of being prevented from returning home…
20	Blockade preventing entry of spare parts and tools --> Pollution of groundwater from sewage overflow --> Contaminated water sources; Lack of clean water --> DESTRUCTION & LOSS OF RESOURCES TO ADDRESS NEED (v) --> [INCREASING NEED] X [DESTRUCTION & LOSS OF RESOURCES TO ADDRESS NEED] (v) --> Forces population to move to places where water is available --> Fear of being prevented from returning home…
19	Blockade preventing entry of spare parts and tools --> Pollution of groundwater from sewage overflow --> Contaminated water sources; Lack of clean water --> DESTRUCTION & LOSS OF RESOURCES TO ADDRESS NEED (v) --> [INCREASING NEED] X [DESTRUCTION & LOSS OF RESOURCES TO ADDRESS NEED] (v) --> Forces population to move to places where water is available --> Fear of being prevented from returning home…
19	Blockade preventing entry of spare parts and tools --> Pollution of groundwater from sewage overflow --> Contaminated water sources; Lack of clean water --> DESTRUCTION & LOSS OF RESOURCES TO ADDRESS NEED (v) --> [INCREASING NEED] X [DESTRUCTION & LOSS OF RESOURCES TO ADDRESS NEED] (v) --> Forces population to move to places where water is available --> Fear of being prevented from returning home…
16	Blockade preventing entry of spare parts and tools --> Pollution of groundwater from sewage overflow --> Contaminated water sources; Lack of clean water --> DESTRUCTION & LOSS OF RESOURCES TO ADDRESS NEED (v) --> [INCREASING NEED] X [DESTRUCTION & LOSS OF RESOURCES TO ADDRESS NEED] (v) --> Forces population to move to places where water is available --> Fear of being prevented from returning home…
19	Blockade preventing entry of spare parts and tools --> Pollution of groundwater from sewage overflow --> Contaminated water sources; Lack of clean water --> DESTRUCTION & LOSS OF RESOURCES TO ADDRESS NEED (v) --> [INCREASING NEED] X [DESTRUCTION & LOSS OF RESOURCES TO ADDRESS NEED] (v) --> Forces population to move to places where water is available --> Fear of being prevented from returning home…
18	Blockade preventing entry of spare parts and tools --> Pollution of groundwater from sewage overflow --> Contaminated water sources; Lack of clean water --> DESTRUCTION & LOSS OF RESOURCES TO ADDRESS NEED (v) --> [INCREASING NEED] X [DESTRUCTION & LOSS OF RESOURCES TO ADDRESS NEED] (v) --> Forces population to move to places where water is available --> Fear of being prevented from returning home…
18	Blockade preventing entry of spare parts and tools --> Pollution of groundwater from sewage overflow --> Contaminated water sources; Lack of clean water --> DESTRUCTION & LOSS OF RESOURCES TO ADDRESS NEED (v) --> [INCREASING NEED] X [DESTRUCTION & LOSS OF RESOURCES TO ADDRESS NEED] (v) --> Forces population to move to places where water is available --> Fear of being prevented from returning home…
19	Blockade preventing entry of spare parts and tools --> Pollution of groundwater from sewage overflow --> Contaminated water sources; Lack of clean water --> DESTRUCTION & LOSS OF RESOURCES TO ADDRESS NEED (v) --> [INCREASING NEED] X [DESTRUCTION & LOSS OF RESOURCES TO ADDRESS NEED] (v) --> Forces population to move to places where water is available --> Fear of being prevented from returning home…
18	Blockade preventing entry of spare parts and tools --> Pollution of groundwater from sewage overflow --> Contaminated water sources; Lack of clean water --> DESTRUCTION & LOSS OF RESOURCES TO ADDRESS NEED (v) --> [INCREASING NEED] X [DESTRUCTION & LOSS OF RESOURCES TO ADDRESS NEED] (v) --> Forces population to move to places where water is available --> Fear of being prevented from returning home…
17	Blockade preventing entry of spare parts and tools --> Pollution of groundwater from sewage overflow --> Contaminated water sources; Lack of clean water --> DESTRUCTION & LOSS OF RESOURCES TO ADDRESS NEED (v) --> [INCREASING NEED] X [DESTRUCTION & LOSS OF RESOURCES TO ADDRESS NEED] (v) --> Forces population to move to places where water is available --> Fear of being prevented from returning home…
16	Blockade preventing entry of spare parts and tools --> Pollution of groundwater from sewage overflow --> Contaminated water sources; Lack of clean water --> DESTRUCTION & LOSS OF RESOURCES TO ADDRESS NEED (v) --> [INCREASING NEED] X [DESTRUCTION & LOSS OF RESOURCES TO ADDRESS NEED] (v) --> Forces population to move to places where water is available --> Fear of being prevented from returning home…
16	Blockade preventing entry of spare parts and tools --> Pollution of groundwater from sewage overflow --> Contaminated water sources; Lack of clean water --> DESTRUCTION & LOSS OF RESOURCES TO ADDRESS NEED (v) --> [INCREASING NEED] X [DESTRUCTION & LOSS OF RESOURCES TO ADDRESS NEED] (v) --> Forces population to move to places where water is available --> Fear of being prevented from returning home…
20	Blockade preventing entry of spare parts and tools --> Pollution of groundwater from sewage overflow --> Contaminated water sources; Lack of clean water --> DESTRUCTION & LOSS OF RESOURCES TO ADDRESS NEED (v) --> [INCREASING NEED] X [DESTRUCTION & LOSS OF RESOURCES TO ADDRESS NEED] (v) --> Forces population to move to places where water is available --> Fear of being prevented from returning home…
19	Blockade preventing entry of spare parts and tools --> Pollution of groundwater from sewage overflow --> Contaminated water sources; Lack of clean water --> DESTRUCTION & LOSS OF RESOURCES TO ADDRESS NEED (v) --> [INCREASING NEED] X [DESTRUCTION & LOSS OF RESOURCES TO ADDRESS NEED] (v) --> Forces population to move to places where water is available --> Fear of being prevented from returning home…
19	Blockade preventing entry of spare parts and tools --> Pollution of groundwater from sewage overflow --> Contaminated water sources; Lack of clean water --> DESTRUCTION & LOSS OF RESOURCES TO ADDRESS NEED (v) --> [INCREASING NEED] X [DESTRUCTION & LOSS OF RESOURCES TO ADDRESS NEED] (v) --> Forces population to move to places where water is available --> Fear of being prevented from returning home…
16	Blockade preventing entry of spare parts and tools --> Pollution of groundwater from sewage overflow --> Contaminated water sources; Lack of clean water --> DESTRUCTION & LOSS OF RESOURCES TO ADDRESS NEED (v) --> [INCREASING NEED] X [DESTRUCTION & LOSS OF RESOURCES TO ADDRESS NEED] (v) --> Forces population to move to places where water is available --> Fear of being prevented from returning home…
19	Blockade preventing entry of spare parts and tools --> Pollution of groundwater from sewage overflow --> Contaminated water sources; Lack of clean water --> DESTRUCTION & LOSS OF RESOURCES TO ADDRESS NEED (v) --> [INCREASING NEED] X [DESTRUCTION & LOSS OF RESOURCES TO ADDRESS NEED] (v) --> Forces population to move to places where water is available --> Fear of being prevented from returning home…
18	Blockade preventing entry of spare parts and tools --> Pollution of groundwater from sewage overflow --> Contaminated water sources; Lack of clean water --> DESTRUCTION & LOSS OF RESOURCES TO ADDRESS NEED (v) --> [INCREASING NEED] X [DESTRUCTION & LOSS OF RESOURCES TO ADDRESS NEED] (v) --> Forces population to move to places where water is available --> Fear of being prevented from returning home…
18	Blockade preventing entry of spare parts and tools --> Pollution of groundwater from sewage overflow --> Contaminated water sources; Lack of clean water --> DESTRUCTION & LOSS OF RESOURCES TO ADDRESS NEED (v) --> [INCREASING NEED] X [DESTRUCTION & LOSS OF RESOURCES TO ADDRESS NEED] (v) --> Forces population to move to places where water is available --> Fear of being prevented from returning home…
19	Blockade preventing entry of spare parts and tools --> Pollution of groundwater from sewage overflow --> Contaminated water sources; Lack of clean water --> DESTRUCTION & LOSS OF RESOURCES TO ADDRESS NEED (v) --> [INCREASING NEED] X [DESTRUCTION & LOSS OF RESOURCES TO ADDRESS NEED] (v) --> Forces population to move to places where water is available --> Fear of being prevented from returning home…
18	Blockade preventing entry of spare parts and tools --> Pollution of groundwater from sewage overflow --> Contaminated water sources; Lack of clean water --> DESTRUCTION & LOSS OF RESOURCES TO ADDRESS NEED (v) --> [INCREASING NEED] X [DESTRUCTION & LOSS OF RESOURCES TO ADDRESS NEED] (v) --> Forces population to move to places where water is available --> Fear of being prevented from returning home…
17	Blockade preventing entry of spare parts and tools --> Pollution of groundwater from sewage overflow --> Contaminated water sources; Lack of clean water --> DESTRUCTION & LOSS OF RESOURCES TO ADDRESS NEED (v) --> [INCREASING NEED] X [DESTRUCTION & LOSS OF RESOURCES TO ADDRESS NEED] (v) --> Forces population to move to places where water is available --> Fear of being prevented from returning home…
16	Blockade preventing entry of spare parts and tools --> Pollution of groundwater from sewage overflow --> Contaminated water sources; Lack of clean water --> DESTRUCTION & LOSS OF RESOURCES TO ADDRESS NEED (v) --> [INCREASING NEED] X [DESTRUCTION & LOSS OF RESOURCES TO ADDRESS NEED] (v) --> Forces population to move to places where water is available --> Fear of being prevented from returning home…
16	Blockade preventing entry of spare parts and tools --> Pollution of groundwater from sewage overflow --> Contaminated water sources; Lack of clean water --> DESTRUCTION & LOSS OF RESOURCES TO ADDRESS NEED (v) --> [INCREASING NEED] X [DESTRUCTION & LOSS OF RESOURCES TO ADDRESS NEED] (v) --> Forces population to move to places where water is available --> Fear of being prevented from returning home…
20	Blockade preventing entry of spare parts and tools --> Pollution of groundwater from sewage overflow --> Contaminated water sources; Lack of clean water --> DESTRUCTION & LOSS OF RESOURCES TO ADDRESS NEED (v) --> [INCREASING NEED] X [DESTRUCTION & LOSS OF RESOURCES TO ADDRESS NEED] (v) --> Forces population to move to places where water is available --> Fear of being prevented from returning home…
19	Blockade preventing entry of spare parts and tools --> Pollution of groundwater from sewage overflow --> Contaminated water sources; Lack of clean water --> DESTRUCTION & LOSS OF RESOURCES TO ADDRESS NEED (v) --> [INCREASING NEED] X [DESTRUCTION & LOSS OF RESOURCES TO ADDRESS NEED] (v) --> Forces population to move to places where water is available --> Fear of being prevented from returning home…
19	Blockade preventing entry of spare parts and tools --> Pollution of groundwater from sewage overflow --> Contaminated water sources; Lack of clean water --> DESTRUCTION & LOSS OF RESOURCES TO ADDRESS NEED (v) --> [INCREASING NEED] X [DESTRUCTION & LOSS OF RESOURCES TO ADDRESS NEED] (v) --> Forces population to move to places where water is available --> Fear of being prevented from returning home…
16	Blockade preventing entry of spare parts and tools --> Pollution of groundwater from sewage overflow --> Contaminated water sources; Lack of clean water --> DESTRUCTION & LOSS OF RESOURCES TO ADDRESS NEED (v) --> [INCREASING NEED] X [DESTRUCTION & LOSS OF RESOURCES TO ADDRESS NEED] (v) --> Forces population to move to places where water is available --> Fear of being prevented from returning home…
19	Blockade preventing entry of spare parts and tools --> Pollution of groundwater from sewage overflow --> Contaminated water sources; Lack of clean water --> DESTRUCTION & LOSS OF RESOURCES TO ADDRESS NEED (v) --> [INCREASING NEED] X [DESTRUCTION & LOSS OF RESOURCES TO ADDRESS NEED] (v) --> Forces population to move to places where water is available --> Fear of being prevented from returning home…
18	Blockade preventing entry of spare parts and tools --> Pollution of groundwater from sewage overflow --> Contaminated water sources; Lack of clean water --> DESTRUCTION & LOSS OF RESOURCES TO ADDRESS NEED (v) --> [INCREASING NEED] X [DESTRUCTION & LOSS OF RESOURCES TO ADDRESS NEED] (v) --> Forces population to move to places where water is available --> Fear of being prevented from returning home…
18	Blockade preventing entry of spare parts and tools --> Pollution of groundwater from sewage overflow --> Contaminated water sources; Lack of clean water --> DESTRUCTION & LOSS OF RESOURCES TO ADDRESS NEED (v) --> [INCREASING NEED] X [DESTRUCTION & LOSS OF RESOURCES TO ADDRESS NEED] (v) --> Forces population to move to places where water is available --> Fear of being prevented from returning home…
19	Blockade preventing entry of spare parts and tools --> Pollution of groundwater from sewage overflow --> Contaminated water sources; Lack of clean water --> DESTRUCTION & LOSS OF RESOURCES TO ADDRESS NEED (v) --> [INCREASING NEED] X [DESTRUCTION & LOSS OF RESOURCES TO ADDRESS NEED] (v) --> Forces population to move to places where water is available --> Fear of being prevented from returning home…
18	Blockade preventing entry of spare parts and tools --> Pollution of groundwater from sewage overflow --> Contaminated water sources; Lack of clean water --> DESTRUCTION & LOSS OF RESOURCES TO ADDRESS NEED (v) --> [INCREASING NEED] X [DESTRUCTION & LOSS OF RESOURCES TO ADDRESS NEED] (v) --> Forces population to move to places where water is available --> Fear of being prevented from returning home…
17	Blockade preventing entry of spare parts and tools --> Pollution of groundwater from sewage overflow --> Contaminated water sources; Lack of clean water --> DESTRUCTION & LOSS OF RESOURCES TO ADDRESS NEED (v) --> [INCREASING NEED] X [DESTRUCTION & LOSS OF RESOURCES TO ADDRESS NEED] (v) --> Forces population to move to places where water is available --> Fear of being prevented from returning home…
16	Blockade preventing entry of spare parts and tools --> Pollution of groundwater from sewage overflow --> Contaminated water sources; Lack of clean water --> DESTRUCTION & LOSS OF RESOURCES TO ADDRESS NEED (v) --> [INCREASING NEED] X [DESTRUCTION & LOSS OF RESOURCES TO ADDRESS NEED] (v) --> Forces population to move to places where water is available --> Fear of being prevented from returning home…
16	Blockade preventing entry of spare parts and tools --> Pollution of groundwater from sewage overflow --> Contaminated water sources; Lack of clean water --> DESTRUCTION & LOSS OF RESOURCES TO ADDRESS NEED (v) --> [INCREASING NEED] X [DESTRUCTION & LOSS OF RESOURCES TO ADDRESS NEED] (v) --> Forces population to move to places where water is available --> Fear of being prevented from returning home…
20	Blockade preventing entry of spare parts and tools --> Pollution of groundwater from sewage overflow --> Contaminated water sources; Lack of clean water --> DESTRUCTION & LOSS OF RESOURCES TO ADDRESS NEED (v) --> [INCREASING NEED] X [DESTRUCTION & LOSS OF RESOURCES TO ADDRESS NEED] (v) --> Forces population to move to places where water is available --> Fear of being prevented from returning home…
19	Blockade preventing entry of spare parts and tools --> Pollution of groundwater from sewage overflow --> Contaminated water sources; Lack of clean water --> DESTRUCTION & LOSS OF RESOURCES TO ADDRESS NEED (v) --> [INCREASING NEED] X [DESTRUCTION & LOSS OF RESOURCES TO ADDRESS NEED] (v) --> Forces population to move to places where water is available --> Fear of being prevented from returning home…
19	Blockade preventing entry of spare parts and tools --> Pollution of groundwater from sewage overflow --> Contaminated water sources; Lack of clean water --> DESTRUCTION & LOSS OF RESOURCES TO ADDRESS NEED (v) --> [INCREASING NEED] X [DESTRUCTION & LOSS OF RESOURCES TO ADDRESS NEED] (v) --> Forces population to move to places where water is available --> Fear of being prevented from returning home…
16	Blockade preventing entry of spare parts and tools --> Pollution of groundwater from sewage overflow --> Contaminated water sources; Lack of clean water --> DESTRUCTION & LOSS OF RESOURCES TO ADDRESS NEED (v) --> [INCREASING NEED] X [DESTRUCTION & LOSS OF RESOURCES TO ADDRESS NEED] (v) --> Forces population to move to places where water is available --> Fear of being prevented from returning home…
19	Blockade preventing entry of spare parts and tools --> Pollution of groundwater from sewage overflow --> Contaminated water sources; Lack of clean water --> DESTRUCTION & LOSS OF RESOURCES TO ADDRESS NEED (v) --> [INCREASING NEED] X [DESTRUCTION & LOSS OF RESOURCES TO ADDRESS NEED] (v) --> Forces population to move to places where water is available --> Fear of being prevented from returning home…
[truncated: 33,476 more rows]
